# Supplementary material for: Agnostic polygenic prediction of weight loss after bariatric surgery
Source: JCI Insight. 2026 Mar 19;11(9):e198133. doi: 10.1172/jci.insight.198133 (PMC13232012; doi:10.1172/jci.insight.198133)
Supplement: Supporting data values [file jciinsight-11-198133-s013.xlsx]

## Sheet: Figure1A
Id	Time	EBWL
1652	6	46.5
1655	6	NA
1657	6	42.7
1660	6	21.1
1662	6	28.9
1665	6	68.5
1666	6	37.7
1667	6	72.5
1668	6	41.3
1670	6	NA
1671	6	NA
1672	6	27.1
1681	6	22.5
1685	6	32.8
1734	6	34.3
1742	6	62.1
1743	6	35.6
1744	6	33.3
1748	6	35.5
1752	6	NA
1756	6	24.9
1757	6	32.4
1762	6	23.7
1763	6	35.8
1764	6	23.6
1766	6	36.2
1767	6	48.6
1768	6	54.6
1769	6	44.1
1787	6	41.6
1788	6	34.4
1789	6	22.8
1790	6	33.7
1793	6	NA
1801	6	30.6
1807	6	NA
1809	6	44.9
1812	6	52.6
1820	6	31.8
1824	6	16.1
1826	6	44.7
1827	6	32.7
1828	6	34.3
1831	6	41.6
1832	6	50.8
1833	6	38.4
1836	6	31.4
1841	6	13.9
1845	6	38.9
1846	6	34.8
1847	6	24.4
1848	6	34
1849	6	42
1850	6	40.5
1851	6	31.7
1853	6	33.5
1854	6	20.7
1857	6	36.6
1858	6	22.1
1859	6	26.9
1860	6	31.1
1863	6	28.6
1864	6	31.5
1869	6	41.2
1872	6	33.7
1873	6	36.2
1874	6	53
1875	6	NA
1877	6	24.5
1878	6	26.1
1885	6	53.9
1889	6	46
1891	6	37.3
1894	6	43.1
1895	6	43.2
1896	6	18.8
1897	6	NA
1898	6	44.9
1901	6	35.2
1904	6	NA
1906	6	27.9
1917	6	29.3
1918	6	39.5
1919	6	33.5
1927	6	41.8
1936	6	44.2
1940	6	32.2
1960	6	37.9
1969	6	36.8
1971	6	29.3
1979	6	30.3
1981	6	34.6
1983	6	27
1985	6	16.9
1987	6	39
1988	6	45.7
1992	6	34.9
1994	6	27.2
1996	6	43.1
1999	6	39.2
2001	6	45.5
2003	6	49.5
2008	6	72.7
2009	6	44.8
2013	6	13.3
2014	6	46.4
2015	6	NA
2016	6	NA
2019	6	29.7
2024	6	33.4
2027	6	42.7
2029	6	31.1
2030	6	NA
2031	6	32.5
2034	6	27.7
2035	6	30.6
2036	6	22.4
2037	6	51.2
2039	6	60.2
2040	6	9.9
2042	6	30.4
2044	6	27.5
2045	6	NA
2048	6	27.9
2049	6	30.9
2051	6	NA
2052	6	NA
2053	6	64.8
2054	6	31.1
2055	6	26.1
2056	6	36.1
2062	6	21.7
2063	6	24.5
2065	6	26.1
2066	6	30.6
2069	6	48.9
2071	6	26.8
2073	6	NA
2076	6	23.1
2078	6	30.4
2079	6	NA
2082	6	37.1
2083	6	42.1
2086	6	35.2
2087	6	44.1
2091	6	38.1
2097	6	32.1
2098	6	28.5
2099	6	34.5
2101	6	NA
2102	6	33.4
2103	6	20.4
2104	6	32.8
2105	6	21.9
2106	6	35.6
2108	6	28.7
2109	6	43.5
2116	6	40.2
2123	6	40.3
2124	6	56.3
2126	6	37
2127	6	32
2132	6	55.4
2133	6	25.9
2134	6	22.9
2135	6	NA
2136	6	31.5
2137	6	46.9
2142	6	18.7
2144	6	48.7
2155	6	23.5
2156	6	38.2
2161	6	32.6
2163	6	35
2167	6	42.7
2171	6	29.8
2172	6	41.2
2173	6	32.1
2176	6	16.9
2177	6	35.7
2181	6	52.1
2182	6	29
2183	6	41.8
2191	6	42.5
2193	6	NA
2194	6	28.4
2195	6	26.6
2206	6	25.1
2208	6	NA
2209	6	NA
2211	6	30.6
2220	6	34.4
2222	6	29.2
2227	6	NA
2229	6	NA
2231	6	28.1
2232	6	NA
2233	6	28.5
2235	6	28.8
2236	6	22.5
2237	6	NA
2238	6	NA
2241	6	45.4
2242	6	36.7
2243	6	34
2244	6	49.6
2247	6	40.2
2252	6	47.3
2253	6	33
2255	6	28.8
2256	6	NA
2257	6	84.8
2261	6	62.8
2264	6	23
2265	6	38.2
2269	6	31.3
2273	6	32.6
2275	6	NA
2278	6	24
2279	6	30.4
2282	6	NA
2285	6	36.1
2291	6	31.4
2294	6	33.2
2296	6	26.6
2298	6	34.9
2299	6	28.8
2302	6	32.8
2303	6	31.2
2307	6	23
2312	6	38
2314	6	32.1
2324	6	32.2
2327	6	82.3
2330	6	50.7
2333	6	44.4
2334	6	33.7
2335	6	43.8
2362	6	48.1
2364	6	75.2
2367	6	21.6
2373	6	30.6
2374	6	29.1
2376	6	47.3
2378	6	20.7
2379	6	62.6
2380	6	40.5
2387	6	46.3
2392	6	33.6
2393	6	26.3
2394	6	37.9
2397	6	46.8
2406	6	35.5
2408	6	26.6
2414	6	26.8
2422	6	42.4
2429	6	39.8
2443	6	NA
2445	6	55.7
2448	6	42.7
2456	6	32.8
2466	6	NA
2468	6	41.7
2475	6	NA
2480	6	52.2
2486	6	25.5
2489	6	24.1
2493	6	61.5
2508	6	35
2518	6	43.5
2540	6	33.2
2555	6	26.9
2585	6	29.9
2634	6	14.3
2641	6	42.4
90184	6	26
90185	6	39
90212	6	48.3
90213	6	31.6
90217	6	31.7
90225	6	42.5
90226	6	33.2
90232	6	42.6
90238	6	NA
90248	6	26.7
90256	6	34
90260	6	36.5
90262	6	62.7
90263	6	53.8
90265	6	56.6
90267	6	NA
90269	6	52.7
90270	6	34.1
90275	6	35.8
90277	6	32.5
90278	6	73.6
90281	6	39.5
90283	6	79.2
90284	6	52
90285	6	57.1
90286	6	41.3
90287	6	34.4
90290	6	56.3
90295	6	24.2
90296	6	59.1
90297	6	46.8
90299	6	36.6
90301	6	45.6
90302	6	41.5
90306	6	63.7
90308	6	31.3
90311	6	33.8
90313	6	37.8
90315	6	34.6
90317	6	48.5
90318	6	47
90319	6	41.8
90322	6	41
90323	6	47.4
90324	6	50.2
90327	6	32.6
90330	6	39.4
90331	6	53.2
90332	6	50.3
90334	6	45
90335	6	52.2
90339	6	60.4
90344	6	NA
90347	6	56.5
90349	6	36.4
90360	6	50.5
90365	6	24.2
90371	6	48.7
90374	6	45.1
90379	6	NA
90381	6	33.4
90383	6	35.9
90384	6	38.2
90386	6	31.6
90390	6	40.7
90393	6	41.8
90396	6	50.4
90397	6	24
90400	6	37.6
90401	6	39.5
90416	6	27.8
90423	6	NA
90440	6	51.1
90445	6	32.6
90449	6	48.3
90454	6	NA
90455	6	26.5
90464	6	82.2
90466	6	31.1
90473	6	39.6
90474	6	53
90475	6	44.6
90478	6	42.2
90486	6	107.9
90490	6	51.2
90491	6	57.6
90493	6	NA
90498	6	32.8
90512	6	32.3
90520	6	56.4
90526	6	43.7
90527	6	55.5
90529	6	39.7
90531	6	38.5
90537	6	49.7
90540	6	38
90543	6	38.4
90544	6	26.5
90549	6	35.2
90553	6	22.6
90554	6	30.1
90573	6	30.1
90576	6	53.8
90577	6	39
90583	6	28.9
90586	6	41.3
90588	6	36.6
90593	6	32.6
90598	6	NA
90601	6	50.2
90605	6	NA
90612	6	36.7
90614	6	NA
90621	6	44.2
90623	6	NA
90626	6	NA
90633	6	36.9
90634	6	68.3
90636	6	33.9
90640	6	43.9
90643	6	NA
90645	6	39.1
90655	6	34
90672	6	40.7
90682	6	22.5
90685	6	43.7
90695	6	31.8
90702	6	57.3
90704	6	NA
90715	6	NA
90726	6	NA
90733	6	43.1
90735	6	NA
90736	6	NA
90740	6	46.4
90744	6	NA
90752	6	57.1
90754	6	45.5
90759	6	50.6
90775	6	30
90777	6	49.7
90782	6	36.7
90794	6	30.9
90795	6	52.9
90797	6	42.6
90801	6	55.5
90815	6	38.9
90816	6	31.6
90822	6	53
90825	6	39.5
90832	6	38.1
90835	6	43.6
90838	6	67.9
90839	6	28.5
90840	6	31.6
90842	6	19.9
90846	6	22
90848	6	28.6
90851	6	34.2
90852	6	35.5
90856	6	39.8
90858	6	32.7
90863	6	25.9
90872	6	35.1
90873	6	37
90874	6	37.6
90876	6	47.3
90888	6	41.4
90891	6	36.1
90894	6	19.5
90899	6	37
90925	6	43
90926	6	37.7
90933	6	28.1
90934	6	31.8
90935	6	23.9
90936	6	33.6
90940	6	33.9
90943	6	29.9
90945	6	32.7
90961	6	25.5
90962	6	33
90964	6	42.9
90974	6	42.4
90979	6	31.2
90985	6	31.3
90986	6	43.1
90989	6	NA
90994	6	29.9
901000	6	36.4
901002	6	44
901005	6	NA
901012	6	48.8
901021	6	42.7
901023	6	32
901028	6	43.7
901038	6	28.8
901039	6	44
901041	6	37.9
901048	6	37.9
901055	6	52.2
901061	6	44.2
901065	6	53.9
901074	6	33.4
901080	6	33.3
901082	6	48.2
901088	6	60.7
901090	6	46.1
901092	6	33.3
901097	6	42.4
901104	6	41.6
901109	6	41.5
901114	6	44.3
901126	6	NA
901127	6	40.8
901130	6	39.7
901137	6	NA
901142	6	43.1
901144	6	47.6
901145	6	33.5
901146	6	26
901147	6	33.3
901149	6	NA
901164	6	23.2
901172	6	NA
901193	6	17.7
901194	6	39.1
901195	6	23.6
901196	6	NA
901214	6	51.8
901220	6	45.9
901222	6	NA
901240	6	50.3
901245	6	NA
901256	6	40.2
901262	6	14
901264	6	NA
901265	6	55.4
901276	6	37.8
901278	6	52.1
901289	6	42
901293	6	46
901294	6	41.7
901299	6	50.5
901303	6	38.6
901318	6	41.1
901326	6	57.4
901327	6	49.8
901329	6	38.7
901334	6	41.8
901337	6	32.5
901338	6	28.7
901347	6	37.9
901348	6	31.8
901353	6	59.2
901356	6	23.3
901359	6	48.7
901363	6	54
901375	6	55.5
901383	6	39.7
901388	6	58.4
901393	6	29.7
901395	6	41
901404	6	36.3
901407	6	NA
901412	6	39.3
901421	6	33
901427	6	49.1
901432	6	42
901434	6	46.8
901441	6	NA
901452	6	46.9
901460	6	39.8
901475	6	38.4
901482	6	NA
901483	6	55.2
901487	6	NA
901488	6	31
901489	6	44.1
901499	6	66.4
901507	6	41.2
901510	6	19.2
901514	6	41.9
901515	6	37.1
901516	6	37.5
901526	6	64
901532	6	30
901581	6	54.4
901600	6	33.1
901623	6	52.7
1652	12	NA
1655	12	49.6
1657	12	64.6
1660	12	47.6
1662	12	50.3
1665	12	106.8
1666	12	55.5
1667	12	93.4
1668	12	NA
1670	12	73.8
1671	12	70.5
1672	12	56.1
1681	12	NA
1685	12	46.6
1734	12	45
1742	12	86.5
1743	12	50.4
1744	12	52.7
1748	12	46.9
1752	12	65.9
1756	12	38.9
1757	12	67.3
1762	12	36.6
1763	12	56.4
1764	12	46.1
1766	12	56
1767	12	73.7
1768	12	49.3
1769	12	62.5
1787	12	65.5
1788	12	67.5
1789	12	40.1
1790	12	52
1793	12	40.6
1801	12	56.7
1807	12	85
1809	12	60.7
1812	12	65.8
1820	12	63.7
1824	12	33.6
1826	12	73.4
1827	12	NA
1828	12	53.1
1831	12	69
1832	12	NA
1833	12	76.8
1836	12	42.5
1841	12	41.9
1845	12	45.6
1846	12	75.2
1847	12	NA
1848	12	63.3
1849	12	65.7
1850	12	54.3
1851	12	47.4
1853	12	64.2
1854	12	29.2
1857	12	64.2
1858	12	54.1
1859	12	52.9
1860	12	55.7
1863	12	47.6
1864	12	60.3
1869	12	65.5
1872	12	47.4
1873	12	45.1
1874	12	89.1
1875	12	117.2
1877	12	49.5
1878	12	42.3
1885	12	72.2
1889	12	66.1
1891	12	82
1894	12	56.3
1895	12	66.1
1896	12	28.9
1897	12	51
1898	12	58.3
1901	12	58.5
1904	12	82.5
1906	12	44.4
1917	12	46.9
1918	12	67.3
1919	12	45.3
1927	12	59.1
1936	12	66.5
1940	12	49.9
1960	12	77
1969	12	54.3
1971	12	60.7
1979	12	56.6
1981	12	71.3
1983	12	52.5
1985	12	35.2
1987	12	60
1988	12	69.8
1992	12	48
1994	12	45.6
1996	12	73.4
1999	12	53.6
2001	12	75.6
2003	12	85.4
2008	12	79.1
2009	12	73.9
2013	12	NA
2014	12	72.5
2015	12	42.4
2016	12	52.3
2019	12	48.4
2024	12	54.4
2027	12	63.9
2029	12	32.2
2030	12	70.6
2031	12	57
2034	12	NA
2035	12	56.1
2036	12	33
2037	12	69.2
2039	12	87.1
2040	12	28.1
2042	12	NA
2044	12	42
2045	12	46.2
2048	12	NA
2049	12	NA
2051	12	89.4
2052	12	74.9
2053	12	87.8
2054	12	60.1
2055	12	34.8
2056	12	66.4
2062	12	35.9
2063	12	44.1
2065	12	52.9
2066	12	59.6
2069	12	NA
2071	12	NA
2073	12	49.5
2076	12	42.7
2078	12	56.2
2079	12	59.6
2082	12	71.3
2083	12	75.1
2086	12	63.8
2087	12	NA
2091	12	53.3
2097	12	61.2
2098	12	61
2099	12	55.6
2101	12	77.4
2102	12	54
2103	12	37.5
2104	12	56.9
2105	12	56.6
2106	12	56.8
2108	12	56.9
2109	12	80.3
2116	12	68.7
2123	12	58.4
2124	12	78.3
2126	12	57.9
2127	12	48
2132	12	85.8
2133	12	40.4
2134	12	35.8
2135	12	88.2
2136	12	60.1
2137	12	77.6
2142	12	46
2144	12	65.6
2155	12	32.7
2156	12	58.2
2161	12	60.1
2163	12	69.2
2167	12	64.9
2171	12	53.8
2172	12	60.4
2173	12	53.3
2176	12	27.4
2177	12	53.4
2181	12	63.3
2182	12	NA
2183	12	63.8
2191	12	NA
2193	12	87.2
2194	12	47.5
2195	12	38.9
2206	12	78.5
2208	12	53.7
2209	12	59.9
2211	12	NA
2220	12	NA
2222	12	34.4
2227	12	57
2229	12	63.1
2231	12	NA
2232	12	47.7
2233	12	NA
2235	12	46.5
2236	12	44.6
2237	12	61.7
2238	12	96.9
2241	12	68.4
2242	12	61.1
2243	12	53.8
2244	12	NA
2247	12	61.8
2252	12	63
2253	12	NA
2255	12	60
2256	12	83.6
2257	12	130.7
2261	12	73.5
2264	12	52.7
2265	12	61.1
2269	12	37.2
2273	12	49.9
2275	12	49.2
2278	12	46.2
2279	12	52.1
2282	12	45.2
2285	12	72.8
2291	12	61
2294	12	63.3
2296	12	49.1
2298	12	70.2
2299	12	50.1
2302	12	49.1
2303	12	56.7
2307	12	26.3
2312	12	64.2
2314	12	69.3
2324	12	49.8
2327	12	100.4
2330	12	71
2333	12	85.8
2334	12	63.5
2335	12	58.9
2362	12	66.3
2364	12	104.6
2367	12	32.2
2373	12	70.8
2374	12	54.3
2376	12	77.6
2378	12	NA
2379	12	81.3
2380	12	NA
2387	12	68.5
2392	12	67.3
2393	12	47.2
2394	12	66
2397	12	90.4
2406	12	76.1
2408	12	54.6
2414	12	60.7
2422	12	118.4
2429	12	79.6
2443	12	68
2445	12	89.2
2448	12	53.9
2456	12	85.5
2466	12	62.4
2468	12	62.5
2475	12	35.2
2480	12	80
2486	12	35.4
2489	12	75.8
2493	12	87.8
2508	12	68.5
2518	12	72.8
2540	12	59
2555	12	56.9
2585	12	71.7
2634	12	29.8
2641	12	63.1
90184	12	45.1
90185	12	51.8
90212	12	NA
90213	12	61.5
90217	12	86.1
90225	12	NA
90226	12	49.3
90232	12	73.7
90238	12	52.6
90248	12	45
90256	12	51.6
90260	12	NA
90262	12	74.1
90263	12	90
90265	12	99.4
90267	12	80
90269	12	91.5
90270	12	NA
90275	12	67
90277	12	60
90278	12	98.1
90281	12	50.7
90283	12	115.9
90284	12	77
90285	12	77.7
90286	12	NA
90287	12	67
90290	12	78
90295	12	46.6
90296	12	91.9
90297	12	65.7
90299	12	67.6
90301	12	75.6
90302	12	68
90306	12	88.6
90308	12	63.2
90311	12	63.7
90313	12	69.2
90315	12	52.4
90317	12	72.7
90318	12	74.6
90319	12	81.5
90322	12	67.8
90323	12	76.8
90324	12	77.3
90327	12	51.6
90330	12	61.7
90331	12	87.3
90332	12	81.2
90334	12	NA
90335	12	82.3
90339	12	100
90344	12	77.7
90347	12	92.8
90349	12	79.5
90360	12	93.6
90365	12	NA
90371	12	74.5
90374	12	45
90379	12	71
90381	12	74.9
90383	12	NA
90384	12	52.9
90386	12	53.4
90390	12	62
90393	12	39.8
90396	12	75.6
90397	12	38.9
90400	12	62.6
90401	12	83.8
90416	12	55.6
90423	12	40.4
90440	12	75.7
90445	12	51.8
90449	12	84.9
90454	12	58.6
90455	12	NA
90464	12	106
90466	12	45.3
90473	12	75.9
90474	12	81.3
90475	12	66.3
90478	12	77.3
90486	12	NA
90490	12	73.5
90491	12	84.5
90493	12	52.7
90498	12	57.6
90512	12	69.9
90520	12	80
90526	12	73.6
90527	12	83.2
90529	12	61.4
90531	12	68.3
90537	12	86
90540	12	66.6
90543	12	53.7
90544	12	51.8
90549	12	51.2
90553	12	27.3
90554	12	57.8
90573	12	53
90576	12	79
90577	12	NA
90583	12	NA
90586	12	NA
90588	12	73
90593	12	NA
90598	12	73.5
90601	12	NA
90605	12	69.6
90612	12	NA
90614	12	56.7
90621	12	83.5
90623	12	73
90626	12	59.9
90633	12	72.2
90634	12	NA
90636	12	61.8
90640	12	63.3
90643	12	40.8
90645	12	NA
90655	12	68.4
90672	12	88.8
90682	12	60.4
90685	12	77.1
90695	12	NA
90702	12	83.9
90704	12	32.6
90715	12	NA
90726	12	83.3
90733	12	87.3
90735	12	79.6
90736	12	71
90740	12	82.6
90744	12	54.2
90752	12	103.8
90754	12	72.3
90759	12	74.5
90775	12	55.6
90777	12	74.5
90782	12	56.3
90794	12	46.6
90795	12	71.5
90797	12	99.2
90801	12	91.6
90815	12	77.1
90816	12	43
90822	12	71
90825	12	60.6
90832	12	65.8
90835	12	70.9
90838	12	99.4
90839	12	76.7
90840	12	66
90842	12	44.1
90846	12	46.1
90848	12	69.5
90851	12	68.1
90852	12	60.2
90856	12	84.1
90858	12	57.3
90863	12	53.3
90872	12	60.5
90873	12	71.1
90874	12	77.1
90876	12	75.7
90888	12	108.6
90891	12	61.3
90894	12	52.9
90899	12	65.2
90925	12	74.3
90926	12	85.9
90933	12	51.3
90934	12	57.6
90935	12	44.1
90936	12	NA
90940	12	58.3
90943	12	53.8
90945	12	51.7
90961	12	57.5
90962	12	64.8
90964	12	79.6
90974	12	78.2
90979	12	70.1
90985	12	60.7
90986	12	59.3
90989	12	61.2
90994	12	53.2
901000	12	65.3
901002	12	57.1
901005	12	47.5
901012	12	79
901021	12	64.9
901023	12	56.5
901028	12	NA
901038	12	50.6
901039	12	NA
901041	12	72.1
901048	12	61.4
901055	12	76.9
901061	12	75.9
901065	12	73.4
901074	12	53.5
901080	12	80.9
901082	12	67.2
901088	12	80.5
901090	12	62.7
901092	12	62.4
901097	12	65.6
901104	12	63.2
901109	12	73
901114	12	64.3
901126	12	60.5
901127	12	58
901130	12	73.4
901137	12	47.5
901142	12	86.7
901144	12	74.3
901145	12	63.6
901146	12	46.1
901147	12	49.5
901149	12	83.7
901164	12	37
901172	12	64.7
901193	12	44.1
901194	12	68.9
901195	12	36.2
901196	12	45.1
901214	12	99
901220	12	56.9
901222	12	48.6
901240	12	63.4
901245	12	65.6
901256	12	70.4
901262	12	39
901264	12	58
901265	12	78.5
901276	12	61.8
901278	12	76.3
901289	12	75.1
901293	12	80
901294	12	73.8
901299	12	68.8
901303	12	70.6
901318	12	81.2
901326	12	89.9
901327	12	75.7
901329	12	62.9
901334	12	68.9
901337	12	52.6
901338	12	54.1
901347	12	75.8
901348	12	75.9
901353	12	117.3
901356	12	41.1
901359	12	81.4
901363	12	77.9
901375	12	75.1
901383	12	66.6
901388	12	94.8
901393	12	51.7
901395	12	82.8
901404	12	61.4
901407	12	73.3
901412	12	39.5
901421	12	66.9
901427	12	77.5
901432	12	72.9
901434	12	67.4
901441	12	52.2
901452	12	78.6
901460	12	71.1
901475	12	NA
901482	12	68.6
901483	12	90.5
901487	12	47.3
901488	12	49.2
901489	12	NA
901499	12	103
901507	12	65.2
901510	12	64.7
901514	12	69.4
901515	12	57.1
901516	12	NA
901526	12	90.1
901532	12	60.9
901581	12	80.6
901600	12	76.8
901623	12	81
1652	18	100.4
1655	18	76.2
1657	18	79.3
1660	18	77.4
1662	18	52.8
1665	18	116.3
1666	18	67.4
1667	18	110
1668	18	77.3
1670	18	81.3
1671	18	81.8
1672	18	67
1681	18	56.1
1685	18	77.6
1734	18	53.2
1742	18	83.2
1743	18	75.9
1744	18	56.7
1748	18	56.1
1752	18	92.5
1756	18	61.2
1757	18	92.8
1762	18	51.4
1763	18	76.2
1764	18	60.4
1766	18	78.8
1767	18	100.8
1768	18	64
1769	18	83.9
1787	18	74.9
1788	18	87.2
1789	18	61.6
1790	18	68.6
1793	18	66.9
1801	18	99.5
1807	18	84
1809	18	75
1812	18	NA
1820	18	84.3
1824	18	59.6
1826	18	84.9
1827	18	90.3
1828	18	74.3
1831	18	72.6
1832	18	110.8
1833	18	87.9
1836	18	62.7
1841	18	49.1
1845	18	65.2
1846	18	92.5
1847	18	88.9
1848	18	74.8
1849	18	85.7
1850	18	58.5
1851	18	63.5
1853	18	87.7
1854	18	69.9
1857	18	84.8
1858	18	73.8
1859	18	68.3
1860	18	78.6
1863	18	59.2
1864	18	70.6
1869	18	99.8
1872	18	55.3
1873	18	70.8
1874	18	104.4
1875	18	120
1877	18	57
1878	18	56.7
1885	18	97.1
1889	18	101.4
1891	18	NA
1894	18	76.6
1895	18	87.5
1896	18	39.3
1897	18	73.4
1898	18	NA
1901	18	70.4
1904	18	105
1906	18	60.3
1917	18	57.8
1918	18	91.5
1919	18	52
1927	18	72
1936	18	77.8
1940	18	73
1960	18	94.2
1969	18	72.4
1971	18	64.5
1979	18	82.2
1981	18	83.9
1983	18	83.4
1985	18	NA
1987	18	74
1988	18	82.3
1992	18	66.7
1994	18	55.9
1996	18	NA
1999	18	68.4
2001	18	77.3
2003	18	100.8
2008	18	90.8
2009	18	78.8
2013	18	55.7
2014	18	107
2015	18	54.6
2016	18	47.6
2019	18	83.9
2024	18	80.8
2027	18	76
2029	18	58.7
2030	18	NA
2031	18	78.3
2034	18	68
2035	18	78.9
2036	18	52.5
2037	18	116.3
2039	18	90.1
2040	18	95.2
2042	18	74.5
2044	18	60.5
2045	18	79.7
2048	18	76
2049	18	61
2051	18	113.3
2052	18	77.6
2053	18	96.6
2054	18	90.1
2055	18	51.6
2056	18	83.2
2062	18	46.6
2063	18	60.9
2065	18	68.8
2066	18	82.6
2069	18	81.3
2071	18	44.7
2073	18	72.5
2076	18	63.8
2078	18	62
2079	18	74.7
2082	18	88.7
2083	18	89.8
2086	18	104.6
2087	18	98.1
2091	18	87.8
2097	18	88.1
2098	18	79
2099	18	74.9
2101	18	105.6
2102	18	69.5
2103	18	47.2
2104	18	74.1
2105	18	NA
2106	18	72
2108	18	71.5
2109	18	98.3
2116	18	90.8
2123	18	76
2124	18	92.4
2126	18	73
2127	18	65.5
2132	18	NA
2133	18	56.6
2134	18	50.5
2135	18	116.6
2136	18	77.2
2137	18	86.6
2142	18	70.3
2144	18	72.6
2155	18	44.9
2156	18	81.1
2161	18	66.8
2163	18	92
2167	18	67.8
2171	18	NA
2172	18	80.8
2173	18	63.9
2176	18	47.9
2177	18	70
2181	18	83.6
2182	18	76.5
2183	18	100.1
2191	18	91.8
2193	18	96.2
2194	18	64.2
2195	18	62.6
2206	18	85.9
2208	18	85
2209	18	76.5
2211	18	52.7
2220	18	61.2
2222	18	38.6
2227	18	74.7
2229	18	75.4
2231	18	93.4
2232	18	75.5
2233	18	56.7
2235	18	68.8
2236	18	66
2237	18	84
2238	18	112.8
2241	18	76.7
2242	18	79.8
2243	18	65.6
2244	18	113
2247	18	83.5
2252	18	75.3
2253	18	72
2255	18	78.4
2256	18	104.3
2257	18	152.2
2261	18	95.5
2264	18	75.2
2265	18	89.8
2269	18	51
2273	18	66.3
2275	18	82.7
2278	18	60.8
2279	18	61.4
2282	18	66.8
2285	18	94
2291	18	75.4
2294	18	77.4
2296	18	55.2
2298	18	84.1
2299	18	65.4
2302	18	69.8
2303	18	82.2
2307	18	50.5
2312	18	92.6
2314	18	90.2
2324	18	57.8
2327	18	106.3
2330	18	83.5
2333	18	103.3
2334	18	98.6
2335	18	79.3
2362	18	89.7
2364	18	111.9
2367	18	37.8
2373	18	103.9
2374	18	73.1
2376	18	103.3
2378	18	56.9
2379	18	94.9
2380	18	80.8
2387	18	87.7
2392	18	95.9
2393	18	64.2
2394	18	84.9
2397	18	NA
2406	18	99
2408	18	73.8
2414	18	107.8
2422	18	134.6
2429	18	92.5
2443	18	99.4
2445	18	107.1
2448	18	84
2456	18	112.6
2466	18	106.1
2468	18	91.4
2475	18	70.1
2480	18	86
2486	18	56
2489	18	98.1
2493	18	102.6
2508	18	88.6
2518	18	95.9
2540	18	109.7
2555	18	82.8
2585	18	107.1
2634	18	54.5
2641	18	92.9
90184	18	65.8
90185	18	85.4
90212	18	82.4
90213	18	88
90217	18	118.2
90225	18	98.4
90226	18	67.5
90232	18	104.9
90238	18	88.2
90248	18	56.7
90256	18	64.6
90260	18	90.2
90262	18	94.5
90263	18	108.5
90265	18	108.8
90267	18	114.7
90269	18	93.8
90270	18	92.3
90275	18	88.3
90277	18	NA
90278	18	NA
90281	18	59.6
90283	18	124.3
90284	18	92.7
90285	18	94
90286	18	78.3
90287	18	89
90290	18	90.7
90295	18	66.1
90296	18	114.7
90297	18	90.2
90299	18	85.2
90301	18	84.3
90302	18	110.4
90306	18	100.8
90308	18	85
90311	18	94.8
90313	18	90.4
90315	18	77.2
90317	18	97.2
90318	18	72.6
90319	18	85.2
90322	18	82.9
90323	18	92
90324	18	95.4
90327	18	63.6
90330	18	88.2
90331	18	93.9
90332	18	110
90334	18	100.8
90335	18	114.7
90339	18	122.8
90344	18	97.2
90347	18	94.8
90349	18	88.7
90360	18	108.5
90365	18	61.8
90371	18	NA
90374	18	83.1
90379	18	78.7
90381	18	88.5
90383	18	72.5
90384	18	77
90386	18	94.1
90390	18	70.1
90393	18	60.7
90396	18	88.3
90397	18	68.2
90400	18	87.1
90401	18	97.9
90416	18	71.1
90423	18	58.2
90440	18	93.6
90445	18	63.5
90449	18	99.8
90454	18	66.7
90455	18	53.8
90464	18	98.4
90466	18	NA
90473	18	111.4
90474	18	105.6
90475	18	87
90478	18	100.1
90486	18	75
90490	18	95.2
90491	18	NA
90493	18	75.2
90498	18	75
90512	18	101.1
90520	18	93
90526	18	83.2
90527	18	110.9
90529	18	95.4
90531	18	97.9
90537	18	NA
90540	18	84.8
90543	18	75.1
90544	18	70.2
90549	18	64.7
90553	18	NA
90554	18	74.2
90573	18	83.6
90576	18	106.1
90577	18	92.8
90583	18	72.5
90586	18	89.7
90588	18	82.1
90593	18	73.6
90598	18	89
90601	18	86.1
90605	18	98.4
90612	18	72.9
90614	18	70.8
90621	18	96
90623	18	94.1
90626	18	66.4
90633	18	97.4
90634	18	103.3
90636	18	76.4
90640	18	82.2
90643	18	49.6
90645	18	90.1
90655	18	81.8
90672	18	NA
90682	18	80.7
90685	18	98.7
90695	18	59.7
90702	18	104.4
90704	18	48.3
90715	18	78.3
90726	18	110.7
90733	18	113.2
90735	18	114.1
90736	18	95.1
90740	18	89.9
90744	18	78.8
90752	18	113.2
90754	18	81.1
90759	18	95.2
90775	18	90.2
90777	18	96.1
90782	18	79.3
90794	18	57.3
90795	18	97.2
90797	18	127.3
90801	18	128.9
90815	18	92.5
90816	18	55.4
90822	18	91.3
90825	18	77.6
90832	18	78.5
90835	18	89.4
90838	18	121.6
90839	18	115.2
90840	18	95.5
90842	18	60.2
90846	18	75.3
90848	18	102.7
90851	18	94.4
90852	18	80.6
90856	18	99.8
90858	18	65.6
90863	18	78.6
90872	18	78.5
90873	18	91.8
90874	18	89.1
90876	18	101.5
90888	18	121.2
90891	18	88.2
90894	18	79.3
90899	18	82.7
90925	18	91.1
90926	18	99
90933	18	66.6
90934	18	86.5
90935	18	64.4
90936	18	69.8
90940	18	96.2
90943	18	70.2
90945	18	73.8
90961	18	77.6
90962	18	84.6
90964	18	95.1
90974	18	95.1
90979	18	94.4
90985	18	72.4
90986	18	69.4
90989	18	94.6
90994	18	58.1
901000	18	91
901002	18	67.9
901005	18	74.9
901012	18	118.8
901021	18	85.5
901023	18	81.5
901028	18	99.8
901038	18	71
901039	18	90.9
901041	18	91
901048	18	69
901055	18	95
901061	18	95.9
901065	18	95.6
901074	18	63.8
901080	18	93.1
901082	18	78.1
901088	18	117
901090	18	82.7
901092	18	84.8
901097	18	79.7
901104	18	95.9
901109	18	83.8
901114	18	74.4
901126	18	79.7
901127	18	66.4
901130	18	94.4
901137	18	81.4
901142	18	106
901144	18	104.8
901145	18	81.8
901146	18	67
901147	18	59.9
901149	18	91.3
901164	18	50.2
901172	18	84.4
901193	18	61.8
901194	18	81.8
901195	18	60
901196	18	72
901214	18	119.6
901220	18	76.9
901222	18	73.9
901240	18	82.6
901245	18	84.9
901256	18	91.1
901262	18	59.7
901264	18	71.2
901265	18	103.3
901276	18	82.3
901278	18	97.1
901289	18	109.2
901293	18	82.2
901294	18	91.7
901299	18	104.1
901303	18	NA
901318	18	109.6
901326	18	117.6
901327	18	92.1
901329	18	80.6
901334	18	83.8
901337	18	83.8
901338	18	68.1
901347	18	78.7
901348	18	99.9
901353	18	127.1
901356	18	76.8
901359	18	110.6
901363	18	89.2
901375	18	80.9
901383	18	82.3
901388	18	99.6
901393	18	77.5
901395	18	105.6
901404	18	79.9
901407	18	91.7
901412	18	84.3
901421	18	88.2
901427	18	100.2
901432	18	88.4
901434	18	83.3
901441	18	78.1
901452	18	90.4
901460	18	105.3
901475	18	72.4
901482	18	84.9
901483	18	102.4
901487	18	64
901488	18	65.4
901489	18	93.1
901499	18	114.7
901507	18	97.8
901510	18	83.8
901514	18	95.6
901515	18	77.5
901516	18	107.4
901526	18	99.8
901532	18	96.9
901581	18	84
901600	18	110.7
901623	18	94.1
1652	24	112.9
1655	24	87.5
1657	24	89
1660	24	98.7
1662	24	94.2
1665	24	115
1666	24	NA
1667	24	NA
1668	24	NA
1670	24	81.6
1671	24	95.2
1672	24	NA
1681	24	NA
1685	24	NA
1734	24	NA
1742	24	65.1
1743	24	83.9
1744	24	64.7
1748	24	NA
1752	24	99.7
1756	24	NA
1757	24	NA
1762	24	NA
1763	24	NA
1764	24	73.3
1766	24	96.3
1767	24	NA
1768	24	70.1
1769	24	NA
1787	24	NA
1788	24	88.8
1789	24	69.2
1790	24	65.6
1793	24	88.5
1801	24	107.2
1807	24	89.1
1809	24	NA
1812	24	61.2
1820	24	96.5
1824	24	NA
1826	24	NA
1827	24	102.1
1828	24	NA
1831	24	NA
1832	24	115.4
1833	24	89.1
1836	24	NA
1841	24	61.6
1845	24	62.2
1846	24	NA
1847	24	118.4
1848	24	81.2
1849	24	NA
1850	24	NA
1851	24	70.5
1853	24	101.1
1854	24	86.3
1857	24	97.1
1858	24	NA
1859	24	78
1860	24	NA
1863	24	68.9
1864	24	80.8
1869	24	111.9
1872	24	70
1873	24	NA
1874	24	118.6
1875	24	102.3
1877	24	NA
1878	24	65.2
1885	24	97.1
1889	24	NA
1891	24	94
1894	24	NA
1895	24	97.2
1896	24	NA
1897	24	NA
1898	24	85.9
1901	24	NA
1904	24	NA
1906	24	80.2
1917	24	62.1
1918	24	NA
1919	24	57.9
1927	24	69.8
1936	24	NA
1940	24	75.3
1960	24	95.6
1969	24	70.8
1971	24	69.4
1979	24	NA
1981	24	96
1983	24	87.6
1985	24	51.7
1987	24	NA
1988	24	80.9
1992	24	NA
1994	24	62.5
1996	24	NA
1999	24	69.7
2001	24	NA
2003	24	114.4
2008	24	NA
2009	24	77.1
2013	24	65.8
2014	24	103
2015	24	45.3
2016	24	80.7
2019	24	98.2
2024	24	NA
2027	24	91.1
2029	24	77.7
2030	24	69.8
2031	24	92.3
2034	24	NA
2035	24	85.8
2036	24	63.3
2037	24	118.4
2039	24	NA
2040	24	110.9
2042	24	90.8
2044	24	74.8
2045	24	89.2
2048	24	NA
2049	24	75.4
2051	24	125
2052	24	76.5
2053	24	NA
2054	24	96.9
2055	24	65.6
2056	24	NA
2062	24	NA
2063	24	NA
2065	24	89.1
2066	24	89.5
2069	24	NA
2071	24	NA
2073	24	76
2076	24	NA
2078	24	78.2
2079	24	NA
2082	24	NA
2083	24	NA
2086	24	NA
2087	24	NA
2091	24	95
2097	24	NA
2098	24	89.3
2099	24	NA
2101	24	121.7
2102	24	NA
2103	24	NA
2104	24	NA
2105	24	65.8
2106	24	82.2
2108	24	NA
2109	24	96.9
2116	24	102.3
2123	24	72.3
2124	24	100.4
2126	24	NA
2127	24	74
2132	24	105.4
2133	24	NA
2134	24	NA
2135	24	NA
2136	24	81.7
2137	24	83.7
2142	24	102.3
2144	24	76.6
2155	24	52.3
2156	24	81.6
2161	24	90.3
2163	24	NA
2167	24	64.7
2171	24	NA
2172	24	NA
2173	24	64.6
2176	24	67.9
2177	24	86.3
2181	24	86.6
2182	24	89
2183	24	103.7
2191	24	NA
2193	24	102.3
2194	24	NA
2195	24	74.5
2206	24	83.6
2208	24	93.2
2209	24	93
2211	24	61
2220	24	66.1
2222	24	35.9
2227	24	85.7
2229	24	NA
2231	24	113.6
2232	24	85
2233	24	NA
2235	24	70.9
2236	24	75.1
2237	24	87.7
2238	24	110.1
2241	24	87.7
2242	24	NA
2243	24	NA
2244	24	113.9
2247	24	96.2
2252	24	79.7
2253	24	90.8
2255	24	82.8
2256	24	97.4
2257	24	143.9
2261	24	NA
2264	24	84.1
2265	24	102.3
2269	24	47.5
2273	24	NA
2275	24	89.4
2278	24	83.6
2279	24	NA
2282	24	NA
2285	24	111.7
2291	24	79
2294	24	NA
2296	24	NA
2298	24	89.1
2299	24	67.9
2302	24	82.1
2303	24	97.2
2307	24	62
2312	24	117.2
2314	24	103.4
2324	24	80.6
2327	24	104.4
2330	24	100.1
2333	24	105.2
2334	24	98.3
2335	24	82.8
2362	24	96.3
2364	24	107.8
2367	24	37.8
2373	24	NA
2374	24	NA
2376	24	NA
2378	24	72.9
2379	24	96.4
2380	24	88.4
2387	24	87.7
2392	24	116.2
2393	24	81.8
2394	24	NA
2397	24	117.6
2406	24	92.2
2408	24	90.5
2414	24	NA
2422	24	152
2429	24	95.7
2443	24	108.5
2445	24	NA
2448	24	82.9
2456	24	130.7
2466	24	108.5
2468	24	NA
2475	24	NA
2480	24	82.2
2486	24	NA
2489	24	NA
2493	24	102.7
2508	24	NA
2518	24	NA
2540	24	119.1
2555	24	98.3
2585	24	119.9
2634	24	65
2641	24	99.8
90184	24	NA
90185	24	90.5
90212	24	NA
90213	24	NA
90217	24	113.1
90225	24	NA
90226	24	77.2
90232	24	NA
90238	24	NA
90248	24	NA
90256	24	86.1
90260	24	88.6
90262	24	91.7
90263	24	109.1
90265	24	112.9
90267	24	122.3
90269	24	88
90270	24	99.2
90275	24	90.9
90277	24	84.8
90278	24	69.5
90281	24	64.5
90283	24	119.1
90284	24	98.8
90285	24	100.3
90286	24	NA
90287	24	105.2
90290	24	NA
90295	24	NA
[truncated: 1,956 more rows]

## Sheet: Figure1B
Id	C1	C2	C3	Cluster
1652	0	1	0	B
1655	1	0	0	A
1657	1	0	0	A
1660	1	0	0	A
1662	1	0	0	A
1665	0	1	0	B
1666	0.54	0	0.46	C
1667	0	1	0	B
1668	1	0	0	A
1670	1	0	0	A
1671	1	0	0	A
1672	0.77	0	0.23	A
1681	0	0	1	C
1685	1	0	0	A
1734	0	0	1	C
1742	0.94	0	0.06	A
1743	1	0	0	A
1744	0	0	1	C
1748	0	0	1	C
1752	0.13	0.87	0	B
1756	0.01	0	0.99	C
1757	0.44	0.56	0	B
1762	0	0	1	C
1763	0.14	0	0.86	C
1764	0.01	0	0.99	C
1766	1	0	0	A
1767	0	1	0	B
1768	0.97	0	0.03	A
1769	0.92	0	0.08	A
1787	1	0	0	A
1788	0	0	1	C
1789	0	0	1	C
1790	0	0	1	C
1793	1	0	0	A
1801	0.1	0.9	0	B
1807	1	0	0	A
1809	1	0	0	A
1812	0	0	1	C
1820	1	0	0	A
1824	0	0	1	C
1826	0.99	0.01	0	A
1827	0.9	0.1	0	A
1828	0.8	0	0.2	A
1831	0	0	1	C
1832	0	1	0	B
1833	1	0	0	A
1836	0	0	1	C
1841	0	0	1	C
1845	0.03	0	0.97	C
1846	0.08	0.92	0	B
1847	0	1	0	B
1848	1	0	0	A
1849	0.99	0.01	0	A
1850	0	0	1	C
1851	0	0	1	C
1853	0.98	0.02	0	A
1854	0.27	0	0.73	C
1857	1	0	0	A
1858	1	0	0	A
1859	0	0	1	C
1860	1	0	0	A
1863	0	0	1	C
1864	0.99	0	0.01	A
1869	0	1	0	B
1872	0.1	0	0.9	C
1873	0.78	0	0.22	A
1874	0	1	0	B
1875	0	1	0	B
1877	0.02	0	0.98	C
1878	0	0	1	C
1885	0.84	0.16	0	A
1889	0.05	0.95	0	B
1891	0.23	0.77	0	B
1894	1	0	0	A
1895	0.88	0.12	0	A
1896	0	0	1	C
1897	1	0	0	A
1898	1	0	0	A
1901	0.17	0	0.83	C
1904	0.03	0.97	0	B
1906	0.98	0	0.02	A
1917	0	0	1	C
1918	0.76	0.24	0	A
1919	0	0	1	C
1927	0	0	1	C
1936	1	0	0	A
1940	0.81	0	0.19	A
1960	0.92	0.08	0	A
1969	0.03	0	0.97	C
1971	0	0	1	C
1979	0.92	0	0.08	A
1981	1	0	0	A
1983	1	0	0	A
1985	0	0	1	C
1987	0.11	0	0.89	C
1988	1	0	0	A
1992	0.95	0	0.05	A
1994	0	0	1	C
1996	0.81	0.19	0	A
1999	0.34	0	0.66	C
2001	0	1	0	B
2003	0	1	0	B
2008	1	0	0	A
2009	1	0	0	A
2013	0	0	1	C
2014	0	1	0	B
2015	0	0	1	C
2016	1	0	0	A
2019	0.99	0.01	0	A
2024	0.99	0.01	0	A
2027	1	0	0	A
2029	0.99	0	0.01	A
2030	0.79	0	0.21	A
2031	1	0	0	A
2034	0	0	1	C
2035	1	0	0	A
2036	0	0	1	C
2037	0	1	0	B
2039	0.09	0.91	0	B
2040	1	0	0	A
2042	0.93	0.07	0	A
2044	0	0	1	C
2045	1	0	0	A
2048	0.1	0	0.9	C
2049	0.42	0	0.58	C
2051	0	1	0	B
2052	0.99	0	0.01	A
2053	0.03	0.97	0	B
2054	0.23	0.77	0	B
2055	0	0	1	C
2056	0.95	0.05	0	A
2062	0	0	1	C
2063	0	0	1	C
2065	1	0	0	A
2066	1	0	0	A
2069	0.99	0.01	0	A
2071	0	0	1	C
2073	1	0	0	A
2076	0	0	1	C
2078	0.29	0	0.71	C
2079	0.99	0	0.01	A
2082	0.99	0.01	0	A
2083	0.91	0.09	0	A
2086	0	1	0	B
2087	0.05	0.95	0	B
2091	1	0	0	A
2097	1	0	0	A
2098	1	0	0	A
2099	1	0	0	A
2101	0	1	0	B
2102	1	0	0	A
2103	0	0	1	C
2104	0.95	0	0.05	A
2105	0	0	1	C
2106	0.21	0	0.79	C
2108	0.06	0	0.94	C
2109	0.99	0.01	0	A
2116	1	0	0	A
2123	0.23	0	0.77	C
2124	0	1	0	B
2126	0.97	0	0.03	A
2127	0.13	0	0.87	C
2132	0.01	0.99	0	B
2133	0.01	0	0.99	C
2134	0	0	1	C
2135	0	1	0	B
2136	0.99	0	0.01	A
2137	0.99	0.01	0	A
2142	1	0	0	A
2144	0.05	0	0.95	C
2155	0	0	1	C
2156	0.98	0	0.02	A
2161	1	0	0	A
2163	0.98	0.02	0	A
2167	0	0	1	C
2171	0.96	0	0.04	A
2172	0.98	0.02	0	A
2173	0	0	1	C
2176	0	0	1	C
2177	0.97	0	0.03	A
2181	1	0	0	A
2182	1	0	0	A
2183	0.39	0.61	0	B
2191	0.99	0.01	0	A
2193	0	1	0	B
2194	0.05	0	0.95	C
2195	0.1	0	0.9	C
2206	1	0	0	A
2208	1	0	0	A
2209	1	0	0	A
2211	0	0	1	C
2220	0	0	1	C
2222	0	0	1	C
2227	1	0	0	A
2229	1	0	0	A
2231	0	1	0	B
2232	1	0	0	A
2233	0	0	1	C
2235	0	0	1	C
2236	0	0	1	C
2237	1	0	0	A
2238	0	1	0	B
2241	1	0	0	A
2242	0	0	1	C
2243	0.06	0	0.94	C
2244	0	1	0	B
2247	0.66	0.34	0	A
2252	1	0	0	A
2253	1	0	0	A
2255	1	0	0	A
2256	0.11	0.89	0	B
2257	0	1	0	B
2261	0.03	0.97	0	B
2264	0.97	0	0.03	A
2265	0.84	0.16	0	A
2269	0	0	1	C
2273	0.57	0	0.43	C
2275	1	0	0	A
2278	1	0	0	A
2279	0	0	1	C
2282	0.01	0	0.99	C
2285	0.02	0.98	0	B
2291	0.92	0	0.08	A
2294	1	0	0	A
2296	0	0	1	C
2298	1	0	0	A
2299	0	0	1	C
2302	0.88	0	0.12	A
2303	1	0	0	A
2307	0	0	1	C
2312	0	1	0	B
2314	0.18	0.82	0	B
2324	1	0	0	A
2327	0	1	0	B
2330	0.97	0.03	0	A
2333	0	1	0	B
2334	0.97	0.03	0	A
2335	1	0	0	A
2362	0.98	0.02	0	A
2364	0	1	0	B
2367	0	0	1	C
2373	0.71	0.29	0	A
2374	0.87	0	0.13	A
2376	0.02	0.98	0	B
2378	0.1	0	0.9	C
2379	0.36	0.64	0	B
2380	0.96	0	0.04	A
2387	1	0	0	A
2392	0	1	0	B
2393	1	0	0	A
2394	1	0	0	A
2397	0	1	0	B
2406	0.79	0.21	0	A
2408	1	0	0	A
2414	0.03	0.97	0	B
2422	0	1	0	B
2429	0.58	0.42	0	B
2443	0	1	0	B
2445	0	1	0	B
2448	1	0	0	A
2456	0	1	0	B
2466	0.01	0.99	0	B
2468	0.72	0.28	0	A
2475	1	0	0	A
2480	0.99	0.01	0	A
2486	0	0	1	C
2489	0.55	0.45	0	B
2493	0	1	0	B
2508	0.82	0.18	0	A
2518	0.09	0.91	0	B
2540	0	1	0	B
2555	1	0	0	A
2585	0	1	0	B
2634	0	0	1	C
2641	0.82	0.18	0	A
90184	0.04	0	0.96	C
90185	1	0	0	A
90212	1	0	0	A
90213	0.87	0.13	0	A
90217	0	1	0	B
90225	0.01	0.99	0	B
90226	0.88	0	0.12	A
90232	0	1	0	B
90238	1	0	0	A
90248	0.63	0	0.37	C
90256	1	0	0	A
90260	1	0	0	A
90262	1	0	0	A
90263	0	1	0	B
90265	0	1	0	B
90267	0	1	0	B
90269	0.96	0.04	0	A
90270	0.9	0.1	0	A
90275	1	0	0	A
90277	1	0	0	A
90278	1	0	0	A
90281	0	0	1	C
90283	0	1	0	B
90284	1	0	0	A
90285	0.08	0.92	0	B
90286	1	0	0	A
90287	0.02	0.98	0	B
90290	0.71	0.29	0	A
90295	0	0	1	C
90296	0	1	0	B
90297	0.34	0.66	0	B
90299	0.97	0.03	0	A
90301	1	0	0	A
90302	0	1	0	B
90306	0.08	0.92	0	B
90308	1	0	0	A
90311	0.97	0.03	0	A
90313	0.35	0.65	0	B
90315	1	0	0	A
90317	0	1	0	B
90318	0.82	0	0.18	A
90319	0.8	0.2	0	A
90322	0.47	0.53	0	B
90323	0.29	0.71	0	B
90324	0.88	0.12	0	A
90327	0	0	1	C
90330	0.99	0.01	0	A
90331	0.01	0.99	0	B
90332	0	1	0	B
90334	0	1	0	B
90335	0	1	0	B
90339	0	1	0	B
90344	1	0	0	A
90347	0	1	0	B
90349	0.24	0.76	0	B
90360	0	1	0	B
90365	0.04	0	0.96	C
90371	0.99	0.01	0	A
90374	1	0	0	A
90379	0.01	0	0.99	C
90381	0.58	0.42	0	B
90383	0.7	0	0.3	C
90384	0.09	0.91	0	B
90386	0.99	0.01	0	A
90390	0.96	0	0.04	A
90393	0.4	0	0.6	C
90396	0	1	0	B
90397	1	0	0	A
90400	0.42	0.58	0	B
90401	0.1	0.9	0	B
90416	1	0	0	A
90423	1	0	0	A
90440	0.14	0.86	0	B
90445	0	0	1	C
90449	0	1	0	B
90454	0	0	1	C
90455	0.02	0	0.98	C
90464	0	1	0	B
90466	0.13	0	0.87	C
90473	0	1	0	B
90474	0	1	0	B
90475	1	0	0	A
90478	0	1	0	B
90486	0.79	0.21	0	A
90490	0	1	0	B
90491	0	1	0	B
90493	1	0	0	A
90498	1	0	0	A
90512	0.08	0.92	0	B
90520	0.2	0.8	0	B
90526	0.91	0.09	0	A
90527	0	1	0	B
90529	0.85	0.15	0	A
90531	0	1	0	B
90537	0	1	0	B
90540	1	0	0	A
90543	1	0	0	A
90544	1	0	0	A
90549	0.94	0	0.06	A
90553	1	0	0	A
90554	0.99	0.01	0	A
90573	0.59	0	0.41	C
90576	0.38	0.62	0	B
90577	0.75	0.25	0	A
90583	1	0	0	A
90586	1	0	0	A
90588	1	0	0	A
90593	1	0	0	A
90598	0.68	0.32	0	A
90601	1	0	0	A
90605	0.54	0.46	0	B
90612	0.28	0	0.72	C
90614	1	0	0	A
90621	0.08	0.92	0	B
90623	1	0	0	A
90626	0.99	0	0.01	A
90633	0	1	0	B
90634	0	1	0	B
90636	0.94	0	0.06	A
90640	1	0	0	A
90643	0	0	1	C
90645	1	0	0	A
90655	1	0	0	A
90672	0.02	0.98	0	B
90682	0.99	0.01	0	A
90685	0.01	0.99	0	B
90695	0	0	1	C
90702	0	1	0	B
90704	1	0	0	A
90715	0.93	0.07	0	A
90726	0	1	0	B
90733	0	1	0	B
90735	0	1	0	B
90736	0.98	0.02	0	A
90740	0.03	0.97	0	B
90744	0.98	0	0.02	A
90752	0	1	0	B
90754	1	0	0	A
90759	0.95	0.05	0	A
90775	0.87	0.13	0	A
90777	0.16	0.84	0	B
90782	1	0	0	A
90794	0	0	1	C
90795	0.01	0.99	0	B
90797	0	1	0	B
90801	0	1	0	B
90815	0.19	0.81	0	B
90816	0	0	1	C
90822	1	0	0	A
90825	0.96	0.04	0	A
90832	1	0	0	A
90835	1	0	0	A
90838	0	1	0	B
90839	0	1	0	B
90840	0.96	0.04	0	A
90842	0.99	0	0.01	A
90846	1	0	0	A
90848	0.64	0.36	0	A
90851	0.43	0.57	0	B
90852	0.98	0.02	0	A
90856	0.06	0.94	0	B
90858	0	0	1	C
90863	0.02	0	0.98	C
90872	1	0	0	A
90873	0	1	0	B
90874	0.77	0.23	0	A
90876	0	1	0	B
90888	0	1	0	B
90891	1	0	0	A
90894	0.96	0	0.04	A
90899	0.48	0.52	0	B
90925	1	0	0	A
90926	0	1	0	B
90933	0.95	0	0.05	A
90934	0.18	0.82	0	B
90935	1	0	0	A
90936	1	0	0	A
90940	0.05	0.95	0	B
90943	1	0	0	A
90945	1	0	0	A
90961	0.99	0	0.01	A
90962	1	0	0	A
90964	0.94	0.06	0	A
90974	0.04	0.96	0	B
90979	0.76	0.24	0	A
90985	0.99	0	0.01	A
90986	0	0	1	C
90989	0.73	0.27	0	A
90994	0	0	1	C
901000	0	1	0	B
901002	0.94	0	0.06	A
901005	1	0	0	A
901012	0	1	0	B
901021	1	0	0	A
901023	1	0	0	A
901028	0.04	0.96	0	B
901038	0.87	0	0.13	A
901039	0.54	0.46	0	B
901041	0.05	0.95	0	B
901048	0.99	0	0.01	A
901055	0.08	0.92	0	B
901061	0.68	0.32	0	A
901065	0	1	0	B
901074	0	0	1	C
901080	0	1	0	B
901082	1	0	0	A
901088	0	1	0	B
901090	1	0	0	A
901092	0.41	0.59	0	B
901097	0.99	0.01	0	A
901104	1	0	0	A
901109	1	0	0	A
901114	1	0	0	A
901126	0.99	0	0.01	A
901127	0.27	0	0.73	C
901130	0.99	0.01	0	A
901137	0.95	0	0.05	A
901142	0	1	0	B
901144	0.01	0.99	0	B
901145	0.99	0	0.01	A
901146	0.91	0	0.09	A
901147	0.01	0	0.99	C
901149	0.99	0.01	0	A
901164	0	0	1	C
901172	1	0	0	A
901193	0.96	0	0.04	A
901194	1	0	0	A
901195	0	0	1	C
901196	1	0	0	A
901214	0	1	0	B
901220	1	0	0	A
901222	0.95	0	0.05	A
901240	1	0	0	A
901245	1	0	0	A
901256	0.09	0.91	0	B
901262	0	0	1	C
901264	0.04	0	0.96	C
901265	0	1	0	B
901276	1	0	0	A
901278	0	1	0	B
901289	0	1	0	B
901293	0.8	0	0.2	A
901294	0.42	0.58	0	B
901299	0	1	0	B
901303	0.89	0.11	0	A
901318	0	1	0	B
901326	0	1	0	B
901327	0.19	0.81	0	B
901329	1	0	0	A
901334	1	0	0	A
901337	0.99	0	0.01	A
901338	0.82	0	0.18	A
901347	0.98	0	0.02	A
901348	0.01	0.99	0	B
901353	0	1	0	B
901356	0.81	0	0.19	A
901359	0	1	0	B
901363	0.16	0.84	0	B
901375	0.99	0.01	0	A
901383	0.94	0.06	0	A
901388	0	1	0	B
901393	0.98	0.02	0	A
901395	0	1	0	B
901404	1	0	0	A
901407	0.43	0.57	0	B
901412	1	0	0	A
901421	0.74	0.26	0	A
901427	0.19	0.81	0	B
901432	0.94	0.06	0	A
901434	0.99	0.01	0	A
901441	1	0	0	A
901452	0.47	0.53	0	B
901460	0	1	0	B
901475	0.5	0	0.5	C
901482	1	0	0	A
901483	0	1	0	B
901487	1	0	0	A
901488	0.02	0	0.98	C
901489	0	1	0	B
901499	0	1	0	B
901507	0.37	0.63	0	B
901510	1	0	0	A
901514	0.66	0.34	0	A
901515	1	0	0	A
901516	0	1	0	B
901526	0.17	0.83	0	B
901532	0	1	0	B
901581	0.73	0.27	0	A
901600	0	1	0	B
901623	0.05	0.95	0	B

## Sheet: Figure2A-scores
Id	comp1	comp2
1652	-4.19922	0.629005
1655	0.528301	1.06627
1657	1.69026	0.908135
1660	-1.25937	-1.30059
1662	-2.01693	-2.32589
1665	-1.5849	2.52436
1666	3.00448	-0.39574
1667	1.31682	3.15978
1668	-0.019814	-0.727019
1670	5.66907	2.58582
1671	3.62933	2.29603
1672	0.656644	-1.72383
1681	1.78562	-3.7186
1685	0.205109	-1.34171
1734	4.53137	-1.40719
1742	1.4574	1.38654
1743	0.974306	-0.327309
1744	3.50421	-0.757397
1748	5.49134	-0.020747
1752	-0.309429	2.36157
1756	1.79014	-2.68621
1757	-2.21849	-0.29871
1762	3.94972	-1.66919
1763	0.972664	-0.586414
1764	2.14137	-1.42123
1766	0.319429	-0.202962
1767	-0.311804	1.37144
1768	3.90382	0.267146
1769	2.21699	0.139525
1787	1.4915	0.285618
1788	0.141933	-0.0887092
1789	2.25753	-1.65452
1790	2.99743	-0.647765
1793	0.113415	0.709809
1801	-2.92255	-0.415655
1807	5.22171	2.57443
1809	3.17946	0.887619
1812	5.77881	0.680669
1820	-0.428769	0.276751
1824	1.45242	-3.67262
1826	1.1035	0.726833
1827	-5.11506	-1.43248
1828	2.19633	-0.400401
1831	2.58605	-0.573188
1832	-4.6535	0.602271
1833	-0.109618	0.172286
1836	2.95575	-1.46441
1841	1.11342	-4.67839
1845	2.65261	-1.26292
1846	-2.17585	0.155256
1847	-7.61073	-1.41711
1848	1.09003	-0.271615
1849	0.768207	0.383815
1850	4.851	-0.480036
1851	3.60409	-0.240414
1853	-1.00515	0.115562
1854	-1.16941	-3.06624
1857	0.273549	0.62539
1858	-1.1377	-1.60944
1859	1.44366	-0.849843
1860	0.229853	-0.666516
1863	3.23812	-0.806897
1864	1.19487	-0.464918
1869	-2.97493	0.836128
1872	3.51809	-0.451266
1873	2.12522	-0.986136
1874	-2.40594	1.85155
1875	3.49154	4.13397
1877	0.533374	-3.06056
1878	3.74569	-1.18256
1885	0.782682	1.43213
1889	-1.41527	0.511936
1891	-2.58974	0.0734795
1894	1.37113	-0.286227
1895	0.303721	0.46412
1896	6.38003	-2.41865
1897	1.9509	1.04672
1898	1.7468	-0.367061
1901	1.9001	-0.608661
1904	0.637501	6.27047
1906	1.39405	-0.73869
1917	3.82564	-0.729352
1918	-0.0628702	0.575339
1919	5.23664	-0.357282
1927	4.28061	-0.136982
1936	1.05339	0.211863
1940	1.89451	-1.03815
1960	-1.74415	0.477824
1969	2.9355	-0.0174689
1971	1.28204	-1.60965
1979	-0.662773	-1.46474
1981	-1.03492	-0.157441
1983	-1.14376	-1.19398
1985	2.28934	-4.19258
1987	1.45122	0.134605
1988	2.41399	1.02672
1992	2.52838	-0.620144
1994	-0.75999	-4.26227
1996	-0.106015	0.514468
1999	3.71045	-0.172948
2001	-1.34852	0.209774
2003	-3.11855	1.15145
2008	4.69221	2.2488
2009	0.967419	0.245735
2013	-0.0484705	-4.93169
2014	-1.68412	1.00999
2015	5.88329	-0.580293
2016	-0.0669224	-0.947731
2019	-1.40378	-0.72158
2024	-0.843313	-1.10424
2027	1.88678	0.688343
2029	1.05875	-2.03398
2030	6.45773	2.18066
2031	0.681739	0.161572
2034	0.169436	-3.57717
2035	0.390516	-0.384428
2036	3.59454	-2.15873
2037	-3.24895	1.08384
2039	1.54119	1.51454
2040	-7.61577	-4.64912
2042	-3.54162	-0.695411
2044	2.60266	-0.873935
2045	-0.424416	0.872789
2048	-2.97722	-4.13126
2049	0.917151	-2.04952
2051	-0.713754	4.47954
2052	7.15262	3.03072
2053	2.27534	2.30764
2054	-1.55664	-0.0254568
2055	3.36917	-1.62087
2056	-1.09635	-0.565143
2062	2.23787	-4.31225
2063	2.80084	-2.51811
2065	0.22869	-0.888638
2066	0.0148393	-0.0511027
2069	0.534707	0.421231
2071	5.52264	-2.47403
2073	0.989363	0.663507
2076	2.38454	-2.56288
2078	1.38864	-1.15515
2079	3.12637	1.52368
2082	-0.735244	-0.0682639
2083	-0.50711	0.390981
2086	-3.37558	0.0158065
2087	-3.65194	-0.595111
2091	-0.693861	-0.413422
2097	-0.0969299	-0.57613
2098	-0.0114181	-0.31954
2099	1.38387	-0.253586
2101	-0.403174	3.76796
2102	0.837115	-0.925152
2103	4.13557	-2.46011
2104	1.08241	-1.11572
2105	-0.191829	-3.86715
2106	2.34034	0.233735
2108	1.32258	-1.42413
2109	-0.474845	1.18038
2116	-0.281757	0.620047
2123	2.866	0.0892012
2124	0.51583	1.5891
2126	1.83135	-0.299464
2127	3.00552	-1.73033
2132	-1.12022	1.65721
2133	2.9638	-2.15833
2134	-0.245094	-5.25014
2135	-0.471787	3.12045
2136	1.20604	-0.130897
2137	0.491179	0.703003
2142	-3.18968	-2.40178
2144	4.18168	1.06429
2155	4.66676	-2.35039
2156	0.902329	-0.444288
2161	0.324979	-0.457594
2163	-2.68717	-1.58847
2167	3.87896	-0.0255812
2171	-0.197031	-1.82229
2172	0.817187	0.0324516
2173	3.84667	-0.452715
2176	1.57996	-3.85428
2177	2.15891	0.0856324
2181	3.04675	1.17468
2182	-2.77195	-2.06422
2183	-2.77356	-0.386943
2191	-2.2394	-1.08773
2193	3.55636	3.35155
2194	2.5691	-0.919288
2195	1.94364	-1.34328
2206	-3.89529	-2.37264
2208	0.514051	1.39834
2209	2.69427	1.97419
2211	3.05338	-1.62687
2220	3.12574	-1.13784
2222	7.63696	0.176819
2227	3.05288	1.60371
2229	3.87414	1.7575
2231	-7.27898	-1.44322
2232	1.49879	0.959845
2233	2.82536	-2.68253
2235	2.45226	-1.30591
2236	1.88402	-1.14526
2237	2.7652	1.8309
2238	0.35655	4.07009
2241	2.05854	0.611721
2242	0.845353	-0.0942992
2243	2.53313	-0.820873
2244	-5.21615	0.264643
2247	0.318982	0.699248
2252	3.37412	0.97225
2253	-2.03859	-1.81501
2255	0.743402	-0.44453
2256	1.15364	2.98326
2257	-4.63459	5.04829
2261	1.8894	1.85466
2264	-0.144918	-1.37485
2265	-0.340275	0.78825
2269	5.54858	-1.24602
2273	1.26985	-1.34312
2275	-1.26019	0.663033
2278	-0.363545	-1.56236
2279	2.95116	-1.1986
2282	2.32839	0.166325
2285	-2.07442	0.772856
2291	0.988203	-0.15935
2294	-0.679967	-0.666541
2296	3.21395	-1.9061
2298	-0.60112	-0.152438
2299	2.49477	-0.933472
2302	1.85513	0.00502959
2303	-0.0510107	-0.0684156
2307	2.41444	-3.15273
2312	-2.57839	0.58599
2314	-1.90296	0.0734515
2324	1.03167	-0.996752
2327	2.78624	3.09482
2330	0.927776	1.24365
2333	-2.48604	1.32313
2334	-2.18159	-0.261513
2335	2.56121	0.408074
2362	1.31797	1.35874
2364	0.545274	3.10402
2367	5.38824	-3.54018
2373	-4.30892	-0.810947
2374	0.783518	-1.05526
2376	-1.48097	0.882663
2378	-0.232883	-3.19427
2379	2.40266	2.37553
2380	-1.44641	-0.69792
2387	1.08342	0.856328
2392	-3.2176	0.355071
2393	1.02861	-1.32118
2394	-0.0735233	0.0408505
2397	-5.19164	0.793215
2406	-3.61382	-0.0214131
2408	-0.517265	-1.79339
2414	-6.37139	-3.15337
2422	-11.4224	2.34589
2429	-2.48555	0.233637
2443	-1.00472	2.7568
2445	-1.62719	2.00078
2448	0.486829	-1.10149
2456	-7.76204	0.450517
2466	-5.31259	2.55105
2468	-0.683124	-0.855379
2475	-3.24608	-1.05533
2480	0.853618	1.14203
2486	3.3167	-3.65598
2489	-6.80951	-2.02961
2493	0.141632	2.28679
2508	-1.8667	-0.73254
2518	-1.33417	0.175417
2540	-6.29049	-1.49205
2555	-1.2735	-2.16653
2585	-5.66782	-0.237131
2634	2.10831	-6.27553
2641	-0.954225	-1.35893
90184	2.35135	-1.97633
90185	-0.0337343	-0.463452
90212	0.489569	0.110775
90213	-2.03537	-0.859236
90217	-5.86918	0.601071
90225	-4.40503	-0.484003
90226	2.29009	-0.0836548
90232	-2.31042	1.22849
90238	-0.327678	0.772891
90248	0.759811	-3.33566
90256	1.36919	-0.268316
90260	-3.06511	-1.96443
90262	2.64074	1.77709
90263	-1.00909	2.27336
90265	-2.09399	2.15436
90267	-0.991946	3.705
90269	0.0923375	0.836126
90270	-4.4439	-1.67925
90275	0.286166	0.40675
90277	0.164822	-0.949564
90278	1.4213	0.363257
90281	5.06611	0.289092
90283	-1.36401	3.60749
90284	0.591296	1.15359
90285	1.95562	2.30252
90286	0.152187	-1.42468
90287	-1.50165	0.902649
90290	2.18749	1.95385
90295	1.79869	-1.81114
90296	-1.72784	2.97835
90297	0.540683	1.14523
90299	-0.632771	0.439602
90301	0.929182	0.406694
90302	-5.50391	0.100141
90306	1.54087	2.60636
90308	-0.227607	-0.316174
90311	-0.99985	0.437011
90313	-2.05941	0.359964
90315	0.916587	-0.449693
90317	-1.59369	2.16769
90318	1.18714	0.270799
90319	-1.47442	-0.372518
90322	-1.07835	-0.364181
90323	0.481348	1.03438
90324	0.928466	1.73053
90327	2.81936	-0.941716
90330	0.405826	0.590344
90331	-0.857562	1.46871
90332	-1.00897	1.91607
90334	-4.63109	0.853938
90335	-2.61826	1.56823
90339	-2.36903	3.00531
90344	1.29277	1.92469
90347	-0.379966	1.31185
90349	-2.66432	-0.0887095
90360	-2.25837	1.46334
90365	0.177697	-2.81109
90371	0.752632	0.79583
90374	-0.313592	-1.20253
90379	5.56502	1.74958
90381	-2.04571	-0.328712
90383	0.0741634	-1.27493
90384	-5.62344	-3.07816
90386	-3.19771	-2.16454
90390	2.29801	0.157283
90393	2.93193	-1.21715
90396	-0.387082	1.17924
90397	-0.470464	-2.45772
90400	-0.393106	0.865821
90401	-2.75644	0.00522081
90416	-0.564574	-2.03967
90423	-0.714786	-1.29454
90440	0.411843	1.73245
90445	2.88637	-0.290767
90449	-1.42201	1.03888
90454	6.16522	1.54131
90455	1.59849	-2.38415
90464	2.0846	2.8675
90466	2.20362	-2.64645
90473	-3.38551	0.962699
90474	-1.24691	1.38895
90475	1.83834	0.329629
90478	-3.24513	1.52438
90486	3.0131	1.41508
90490	-0.228038	1.6109
90491	-4.11445	1.20527
90493	1.77281	1.28128
90498	0.866301	-0.438843
90512	-3.2811	-0.437412
90520	1.44652	2.0078
90526	0.401558	0.427034
90527	-2.02489	1.98029
90529	-0.873769	0.00656282
90531	-2.44667	1.27496
90537	-3.48266	0.858926
90540	0.449446	0.830818
90543	2.03378	0.303293
90544	0.674638	-0.800746
90549	2.92559	-0.632439
90553	-2.63688	-4.48493
90554	-0.756394	-0.163859
90573	-0.37394	-0.908976
90576	-0.221794	1.21484
90577	-3.91232	-0.861923
90583	-1.49136	-2.49526
90586	-2.13091	-1.83097
90588	0.000544334	-0.328027
90593	-0.975717	-1.04809
90598	1.6525	2.45051
90601	-0.512767	-0.145031
90605	1.24918	2.41102
90612	1.11821	-1.74808
90614	3.68728	1.62335
90621	-1.84164	0.563309
90623	2.27064	2.70807
90626	4.63585	1.55191
90633	-2.02305	1.31429
90634	0.266157	1.78532
90636	1.28586	-0.220205
90640	2.12896	0.824753
90643	6.51652	0.628371
90645	-2.68422	-1.55233
90655	-0.713963	-0.211471
90672	-3.78736	0.201262
90682	-2.31474	-2.02667
90685	-1.01748	1.1188
90695	2.11581	-1.78154
90702	0.314097	2.20503
90704	-0.628765	-1.84315
90715	3.08929	3.09759
90726	0.519384	3.20494
90733	-5.3638	0.687163
90735	-0.847434	3.36039
90736	2.03566	2.68252
90740	-1.22215	0.684074
90744	2.02606	1.15673
90752	-2.65192	1.98706
90754	0.17682	0.367749
90759	0.98683	1.39498
90775	-1.86307	-0.00265652
90777	-0.316781	0.471585
90782	1.45905	-0.0617173
90794	4.86552	-0.492434
90795	0.219676	1.11852
90797	-6.98505	2.22295
90801	-4.37578	2.69976
90815	-2.67534	0.533829
90816	4.73269	-0.29198
90822	1.86815	1.2117
90825	0.211132	0.398768
90832	0.900346	0.333461
90835	0.821897	1.40435
90838	-1.87347	3.37289
90839	-7.12232	-0.121844
90840	-1.43437	0.0345353
90842	0.500896	-1.83409
90846	-1.08118	-1.69669
90848	-3.22865	-0.0269408
90851	-1.27365	0.601492
90852	0.406511	0.4615
90856	-4.11529	0.224172
90858	1.77501	-0.878022
90863	0.523507	-0.590057
90872	0.116522	-0.519066
90873	-1.51295	0.93627
90874	-3.60272	-0.32856
90876	-2.10723	2.18801
90888	-7.10643	0.886475
90891	-0.467527	0.807116
90894	-2.20427	-3.60427
90899	-1.74263	-0.691904
90925	0.17611	0.766339
90926	-3.1887	0.211547
90933	1.32569	-0.976075
90934	-1.28415	0.437851
90935	0.679163	-1.72625
90936	-0.386957	-1.39993
90940	-3.29394	-0.737612
90943	0.801375	-0.766014
90945	0.611603	-0.325569
90961	-0.830729	-0.87353
90962	-1.21783	-0.374324
90964	-0.741461	0.794912
90974	-2.51221	0.159041
90979	-2.33571	-0.103225
90985	-0.955086	-1.30942
90986	4.02402	0.648615
90989	-2.73145	2.09472
90994	2.76962	-1.12284
901000	-1.01388	0.727224
901002	3.49229	0.532651
901005	-0.705782	0.985417
901012	-4.66964	0.92687
901021	2.05581	0.770976
901023	-0.158211	-0.7326
901028	-5.61531	-1.05228
901038	0.646585	-1.49994
901039	-3.24017	-0.581412
901041	-1.66387	0.584421
901048	1.28399	-0.619346
901055	0.449591	1.43931
901061	-0.401812	0.96119
901065	0.700613	2.18972
901074	3.35525	-0.377014
901080	-3.59029	0.163395
901082	1.90666	1.23069
901088	-2.85898	1.1198
901090	1.92843	0.549292
901092	-1.88046	-0.781931
901097	0.771624	0.238875
901104	-1.16589	0.241152
901109	0.760138	0.502257
901114	1.55215	0.076916
901126	1.67225	1.69481
901127	3.29272	-0.11098
901130	-0.813816	0.625578
901137	-1.05211	0.773478
901142	-3.59238	1.40329
901144	-2.461	1.05875
901145	-0.715911	-1.16985
901146	0.987671	-2.0135
901147	3.46559	-0.688414
901149	4.76634	3.11981
901164	4.40421	-2.81282
901172	1.84281	2.10933
901193	-0.531131	-3.04992
901194	0.654342	0.3193
901195	1.90329	-3.18265
901196	0.280661	0.611949
901214	-4.77631	2.46273
901220	1.91852	-0.0429568
901222	0.130812	0.707817
901240	2.20074	0.628453
901245	2.84177	2.29133
901256	-1.49965	0.221831
901262	0.988369	-4.06137
901264	4.23666	1.72185
901265	-0.626732	0.919291
901276	0.345056	-0.0810675
901278	-3.98615	0.311758
901289	-5.13978	0.663698
901293	-4.16043	0.0589553
901294	-1.15571	0.0441178
901299	-2.23383	-0.272821
901303	-2.50516	-0.706451
901318	-4.27303	0.812954
901326	-2.78719	2.29743
901327	0.0929179	0.866719
901329	1.07812	0.517395
901334	0.0389489	0.41471
901337	-0.865553	-2.59953
901338	0.827436	-1.42541
901347	-0.957286	-0.583968
901348	-5.21386	-0.0527827
901353	-8.60298	2.73407
901356	-1.30394	-3.48926
901359	-3.83762	1.49594
901363	0.650554	1.20462
901375	2.12871	1.34102
901383	-0.160029	0.0370944
901388	-1.41748	1.79801
901393	-2.61712	-1.88323
901395	-4.63432	0.289499
901404	0.533578	-0.747862
901407	2.5087	2.83174
901412	-2.13658	-2.88247
901421	-2.04998	-0.352946
901427	-1.5851	1.27042
901432	-1.39296	0.0710249
901434	1.2037	0.665464
901441	0.125727	1.06026
901452	-1.52473	0.614567
901460	-3.24755	0.143272
901475	-0.021297	-1.57736
901482	2.38299	2.46871
901483	-1.6133	1.79779
901487	1.69031	0.498489
901488	2.67545	-1.76263
901489	-5.4906	-0.346802
901499	-2.39817	2.88937
901507	-2.13546	-1.49366
901510	-5.23896	-3.17559
901514	-1.66951	-0.705422
901515	1.42897	-0.444594
901516	-9.56296	-1.32878
901526	0.303885	2.43143
901532	-4.37181	-0.989895
901581	0.222861	1.26983
901600	-6.69316	-1.23356
901623	-0.7547	1.16137

## Sheet: Figure2A-loadings
loading	comp1	comp2
m1	-0.256336	-0.0734384
m2	-0.490981	0.509703
m3	-0.25479	-0.0940651
m4	0.0190119	-0.383517
m5	-0.212339	-0.0516513
m6	-0.208624	-0.0520524
m7	-0.00245614	-0.293236
m8	-0.0112763	-0.255373
m9	-0.168927	-0.0785735
m10	-0.00758709	-0.0786278
m11	-0.272643	-0.109402
m12	-0.236333	-0.118788
m13	-0.284996	-0.00571581
m14	-0.251402	-0.119425
m15	-0.274499	-0.105266
m16	-0.014647	-0.421105
m17	-0.0305597	0.0570178
m18	-0.0274731	0.0533076
m19	0.184728	0.118728
m20	-0.175147	-0.14007
m21	-0.175181	-0.116455
m22	0.0400437	-0.341315
m23	0.000243979	0.0133658
m24	0.0157598	0.00547835
m25	0.239267	0.0303311
m26	-0.0644705	0.100798

## Sheet: Figure2B
Id	cluster	m2
1652	High	100.95
1655	Average	79.26
1657	Average	80.1714
1660	Average	76.5286
1662	Average	74.5286
1665	High	95.1
1666	Low	61.82
1667	High	96.7333
1668	Average	73.58
1670	Average	77.55
1671	Average	80.5167
1672	Average	63.75
1681	Low	48.78
1685	Average	71.1167
1734	Low	51.2333
1742	Average	71.18
1743	Average	73.6714
1744	Low	58.5857
1748	Low	51.2333
1752	High	93.94
1756	Low	53.9
1757	High	79.02
1762	Low	48.6
1763	Low	62.9
1764	Low	60.7286
1766	Average	75.8833
1767	High	88.15
1768	Average	69.4286
1769	Average	67.5
1787	Average	75.3167
1788	Low	63.5
1789	Low	59.0857
1790	Low	60.1857
1793	Average	80.0333
1801	High	85.5571
1807	Average	83.8833
1809	Average	70.2333
1812	Low	58.1667
1820	Average	79.0429
1824	Low	54.3667
1826	Average	77.5667
1827	Average	82.5
1828	Average	64.7667
1831	Low	58.0833
1832	High	101.317
1833	Average	77.3
1836	Low	52.1
1841	Low	51.1
1845	Low	61.5667
1846	High	84.1333
1847	High	90.78
1848	Average	72
1849	Average	75.28
1850	Low	53.08
1851	Low	59.7286
1853	Average	78.4167
1854	Low	62.5
1857	Average	78
1858	Average	74.1167
1859	Low	61.2571
1860	Average	70.25
1863	Low	60
1864	Average	68.6286
1869	High	89.4667
1872	Low	63.3
1873	Average	64.2167
1874	High	99.3333
1875	High	112.46
1877	Low	55.12
1878	Low	55.9429
1885	Average	81.5833
1889	High	85.15
1891	High	84.65
1894	Average	70.78
1895	Average	79.18
1896	Low	31.2167
1897	Average	74.8
1898	Average	73.7167
1901	Low	60.26
1904	High	93.7
1906	Average	67.1143
1917	Low	56.6429
1918	Average	81.0667
1919	Low	51.5571
1927	Low	57.5714
1936	Average	69.52
1940	Average	64.6667
1960	Average	80.1167
1969	Low	63.7143
1971	Low	59.6333
1979	Average	65.6
1981	Average	76.35
1983	Average	70.6167
1985	Low	42.8
1987	Low	63.2333
1988	Average	73.6143
1992	Average	65.45
1994	Low	55.4857
1996	Average	78.96
1999	Low	63.8
2001	High	88.9833
2003	High	90.9
2008	Average	79.2333
2009	Average	71.9333
2013	Low	56.4167
2014	High	92.1143
2015	Low	46.44
2016	Average	75.8833
2019	Average	81.0143
2024	Average	74.08
2027	Average	73.8286
2029	Average	66.6429
2030	Average	73.36
2031	Average	76.5571
2034	Low	53.46
2035	Average	68.9333
2036	Low	50.4286
2037	High	96.4429
2039	High	84.02
2040	Average	72.4429
2042	Average	84.6333
2044	Low	60.2714
2045	Average	84.2167
2048	Low	59.025
2049	Low	61.475
2051	High	122.033
2052	Average	76.45
2053	High	87.2167
2054	High	85.4571
2055	Low	51.8429
2056	Average	75.96
2062	Low	48.8
2063	Low	47.56
2065	Average	72.6857
2066	Average	73.5429
2069	Average	80.08
2071	Low	39.36
2073	Average	82.4333
2076	Low	54.1
2078	Low	62.4333
2079	Average	75.2
2082	Average	73.3
2083	Average	77.58
2086	High	87.5833
2087	High	88.1
2091	Average	77.1
2097	Average	70.8333
2098	Average	74.2143
2099	Average	70.9667
2101	High	112.367
2102	Average	68.4
2103	Low	45.4333
2104	Average	62
2105	Low	51.9833
2106	Low	65.2429
2108	Low	57.78
2109	Average	80.2143
2116	Average	79.0714
2123	Low	64.5833
2124	High	89.12
2126	Average	65.76
2127	Low	54.875
2132	High	87.8
2133	Low	54.88
2134	Low	51.36
2135	High	97.34
2136	Average	69.3714
2137	Average	79.6667
2142	Average	76.3667
2144	Low	65.7714
2155	Low	46.4667
2156	Average	67.18
2161	Average	72.4429
2163	Average	68
2167	Low	59.9286
2171	Average	64.52
2172	Average	76.08
2173	Low	54.6286
2176	Low	52.1833
2177	Average	68.2
2181	Average	74.7571
2182	Average	77.4
2183	High	81.14
2191	Average	79.36
2193	High	97.05
2194	Low	60.1333
2195	Low	62.4
2206	Average	70.6
2208	Average	85.2333
2209	Average	84.7333
2211	Low	55.68
2220	Low	55.65
2222	Low	33.8143
2227	Average	79.0833
2229	Average	78.1
2231	High	96.14
2232	Average	76.3833
2233	Low	48.08
2235	Low	60.2857
2236	Low	59.6143
2237	Average	81.8167
2238	High	102.175
2241	Average	75.35
2242	Low	60.3
2243	Low	61.2833
2244	High	95.35
2247	Average	84.7571
2252	Average	75.3
2253	Average	70.8
2255	Average	70.8429
2256	High	93.54
2257	High	132.3
2261	High	87.4333
2264	Average	66.1833
2265	Average	83.2143
2269	Low	42.3286
2273	Low	63.3333
2275	Average	77.675
2278	Average	75.8143
2279	Low	54.52
2282	Low	62.75
2285	High	86.9857
2291	Average	67.6857
2294	Average	76.4167
2296	Low	48.08
2298	Average	76.3167
2299	Low	59.4714
2302	Average	66.6714
2303	Average	77.5286
2307	Low	53.6429
2312	High	89.6333
2314	High	83.2333
2324	Average	70.7571
2327	High	95.0429
2330	Average	81.15
2333	High	88.8
2334	Average	79.4167
2335	Average	69.8667
2362	Average	82
2364	High	104.586
2367	Low	35.4333
2373	Average	77.54
2374	Average	63.02
2376	High	84.94
2378	Low	62.3
2379	High	85.6667
2380	Average	70.98
2387	Average	79.2
2392	High	88.8333
2393	Average	67.45
2394	Average	70.5
2397	High	93.1
2406	Average	78.92
2408	Average	66.36
2414	High	78.65
2422	High	123.733
2429	High	80.54
2443	High	98.32
2445	High	91.68
2448	Average	69.24
2456	High	98.24
2466	High	96.3
2468	Average	74.975
2475	Average	74.35
2480	Average	77.02
2486	Low	44.125
2489	High	73.525
2493	High	91.26
2508	Average	73.425
2518	High	79.65
2540	High	88.22
2555	Average	66.225
2585	High	89.62
2634	Low	40.9
2641	Average	74.55
90184	Low	55.76
90185	Average	77.1714
90212	Average	78.78
90213	Average	76.68
90217	High	90.8286
90225	High	89.66
90226	Average	66.6143
90232	High	96.3667
90238	Average	80.32
90248	Low	58.94
90256	Average	70.2714
90260	Average	75.54
90262	Average	81.7714
90263	High	94.3286
90265	High	100.329
90267	High	104.583
90269	Average	82.9571
90270	Average	81.48
90275	Average	76.5571
90277	Average	71.36
90278	Average	78.55
90281	Low	60.5429
90283	High	113.129
90284	Average	77.7
90285	High	87.7857
90286	Average	71.72
90287	High	87.3714
90290	Average	82.4833
90295	Low	53.9667
90296	High	107.657
90297	High	83.6667
90299	Average	78.7833
90301	Average	73.44
90302	High	88.5667
90306	High	87.8143
90308	Average	71.95
90311	Average	81.1857
90313	High	85.1571
90315	Average	71.5833
90317	High	104.529
90318	Average	68.1833
90319	Average	78.1
90322	High	80.1
90323	High	83.7167
90324	Average	83.5286
90327	Low	55.6667
90330	Average	81.1429
90331	High	88.3
90332	High	94.9286
90334	High	102.767
90335	High	95.98
90339	High	104.271
90344	Average	83.82
90347	High	89.8833
90349	High	84.1167
90360	High	89.0667
90365	Low	60.84
90371	Average	76.06
90374	Average	74.45
90379	Low	68.8833
90381	High	81.4333
90383	Low	67.68
90384	High	82.76
90386	Average	74.74
90390	Average	67.2667
90393	Low	62.85
90396	High	88.3333
90397	Average	67.1333
90400	High	84.8
90401	High	80.92
90416	Average	65.56
90423	Average	73.82
90440	High	85.75
90445	Low	58.9286
90449	High	87.68
90454	Low	60.26
90455	Low	61.04
90464	High	95.3667
90466	Low	54.975
90473	High	92
90474	High	93.5
90475	Average	70.5333
90478	High	101.5
90486	Average	92.1167
90490	High	90.8333
90491	High	101.98
90493	Average	75.82
90498	Average	71.3167
90512	High	81.76
90520	High	84.6167
90526	Average	81.6167
90527	High	101.271
90529	Average	83.3857
90531	High	89.0286
90537	High	93.12
90540	Average	79.8714
90543	Average	71.8857
90544	Average	70.8143
90549	Average	64.06
90553	Average	67.5167
90554	Average	80.5
90573	Low	63.95
90576	High	83
90577	Average	83.68
90583	Average	70.44
90586	Average	75.84
90588	Average	72
90593	Average	73.9
90598	Average	89.4
90601	Average	79.88
90605	High	91.5833
90612	Low	67.0333
90614	Average	76.3667
90621	High	83.02
90623	Average	85.14
90626	Average	74.9167
90633	High	88.7857
90634	High	94.0833
90636	Average	67.3667
90640	Average	74.0833
90643	Low	49.1833
90645	Average	74.6
90655	Average	74.75
90672	High	85.02
90682	Average	72.24
90685	High	87.2667
90695	Low	53.28
90702	High	93.7857
90704	Average	73.2
90715	Average	93.98
90726	High	96.3
90733	High	88.02
90735	High	110.217
90736	Average	88.1667
90740	High	85.9667
90744	Average	73.74
90752	High	102.614
90754	Average	72.08
90759	Average	79.8333
90775	Average	82.3857
90777	High	79.45
90782	Average	71.4167
90794	Low	50.1143
90795	High	85.46
90797	High	106.333
90801	High	106.95
90815	High	85.0429
90816	Low	47.5714
90822	Average	77.6833
90825	Average	82.6
90832	Average	76.1143
90835	Average	77.8714
90838	High	106.417
90839	High	91.66
90840	Average	81.5714
90842	Average	66.3714
90846	Average	67.7667
90848	Average	82.9286
90851	High	84.4286
90852	Average	81.7714
90856	High	85.5
90858	Low	54.24
90863	Low	62.6571
90872	Average	68.72
90873	High	91.3857
90874	Average	74.675
90876	High	100.271
90888	High	102.517
90891	Average	79.8714
90894	Average	60.2
90899	High	80.24
90925	Average	76.6
90926	High	88.7333
90933	Average	65.9833
90934	High	85.6286
90935	Average	67.3833
90936	Average	73.56
90940	High	82.96
90943	Average	69.7167
90945	Average	70.5167
90961	Average	68.7571
90962	Average	70.84
90964	Average	79.3
90974	High	80.55
90979	Average	81.55
90985	Average	68.1
90986	Low	58.4167
90989	Average	89.125
90994	Low	59.7143
901000	High	89.1286
901002	Average	68.4857
901005	Average	79.82
901012	High	97.96
901021	Average	73.2
901023	Average	72.34
901028	High	86.5
901038	Average	62.68
901039	High	86.38
901041	High	86.0167
901048	Average	67.96
901055	High	83.92
901061	Average	82.95
901065	High	90.8143
901074	Low	57.8333
901080	High	91.3429
901082	Average	80.2
901088	High	91.78
901090	Average	74.9167
901092	High	80.16
901097	Average	76.7
901104	Average	77.95
901109	Average	78.0714
901114	Average	71.44
901126	Average	75.05
901127	Low	58.3
901130	Average	79.2667
901137	Average	73.38
901142	High	90.3833
901144	High	85.72
901145	Average	65.225
901146	Average	62.82
901147	Low	59.9667
901149	Average	84.7
901164	Low	39.875
901172	Average	83.025
901193	Average	64.4167
901194	Average	72.5
901195	Low	53.92
901196	Average	78.66
901214	High	107.067
901220	Average	74.1
901222	Average	72.525
901240	Average	72.88
901245	Average	81.52
901256	High	82.72
901262	Low	50.46
901264	Low	65.825
901265	High	86.425
901276	Average	69.74
901278	High	92.94
901289	High	91.72
901293	Average	64.45
901294	High	76.025
901299	High	86.325
901303	Average	75.2
901318	High	89.54
901326	High	102.16
901327	High	79.275
901329	Average	73.0167
901334	Average	75.16
901337	Average	64.625
901338	Average	63
901347	Average	68.54
901348	High	85.02
901353	High	108.8
901356	Average	61.52
901359	High	95.72
901363	High	80.45
901375	Average	72.75
901383	Average	78.18
901388	High	89.7
901393	Average	78.2167
901395	High	87.425
901404	Average	66.375
901407	High	92.18
901412	Average	67.86
901421	Average	79.06
901427	High	83.06
901432	Average	73.25
901434	Average	75.96
901441	Average	77.575
901452	High	77.65
901460	High	86.56
901475	Low	65
901482	Average	81.725
901483	High	90.38
901487	Average	76.34
901488	Low	52.675
901489	High	91.725
901499	High	100.52
901507	High	76.875
901510	Average	63.975
901514	Average	75.7
901515	Average	68.68
901516	High	95.125
901526	High	85.12
901532	High	86.02
901581	Average	77.425
901600	High	83.175
901623	High	81.9

## Sheet: Figure3A
PGS	full	null	diff	p	lo	hi
BMI	39.55	38.5	1.06	0.003	0.1536	2.5243
TRAIN	38.99	37.9	1.09	0.034	0.0147	3.63
LOCKE	39.28	38.5	0.78	0.01	0.0525	2.3103
KHERA	39.1	38.49	0.61	0.02	0.0203	2.0011
VAT	38.65	38.5	0.15	0.25	0.0006	1.0501
ASAT	38.75	38.5	0.26	0.14	0.0013	1.3285
GFAT	38.63	38.5	0.13	0.3	0.0003	1.0381

## Sheet: Figure3B
PGS	full	null	diff	p	lo	hi
BMI	19.62	18.39	1.23	0.03	0.0642	4.075
TRAIN	22.62	21.09	1.54	0.087	0.008	5.9002
LOCKE	20.63	18.39	2.23	0.003	0.3336	5.6013
KHERA	19.47	18.39	1.08	0.04	0.0172	4.0442
VAT	18.54	18.39	0.15	0.45	0.0006	1.8376
ASAT	18.67	18.39	0.28	0.3	0.0007	2.1005
GFAT	18.7	18.39	0.31	0.28	0.0013	2.4377

## Sheet: Figure4A
		TRAIN
IID	PHENO2	m2_z	PRS_z
1652	High	1.67773	-0.811161
1660	Average	0.0246245	0.908023
1662	Average	-0.110757	0.60329
1665	High	1.28174	-0.726608
1666	Low	-0.971008	-1.2851
1668	Average	-0.174966	-0.842745
1670	Average	0.0937657	-1.20134
1672	Average	-0.840365	-1.30752
1748	Low	-1.68763	-1.06813
1752	High	1.20322	0.224386
1757	High	0.193271	1.29614
1766	Average	-0.019052	-0.543288
1767	High	0.811286	0.0133879
1787	Average	-0.0574101	-0.552678
1788	Low	-0.857288	-0.131356
1790	Low	-1.08163	1.38003
1793	Average	0.261864	0.680578
1801	High	0.635774	1.41424
1809	Average	-0.401504	-0.739963
1828	Average	-0.771546	-0.479217
1845	Low	-0.988156	-1.80297
1846	High	0.539396	-0.280065
1847	High	0.989313	0.0093398
1850	Low	-1.56262	-0.055544
1853	Average	0.152431	0.275285
1859	Low	-1.00911	-0.775984
1864	Average	-0.510131	0.432881
1869	High	0.900412	-0.303014
1875	High	2.45685	-0.151949
1878	Low	-1.36884	-0.398086
1885	Average	0.366785	-0.167708
1891	High	0.574369	-0.980424
1895	Average	0.204101	-1.57346
1896	Low	-3.04257	0.468471
1897	Average	-0.0923836	2.05987
1898	Average	-0.165715	-0.476237
1906	Average	-0.612634	0.0604354
1919	Low	-1.66571	0.344133
1969	Low	-0.842783	-0.00123227
1979	Average	-0.715137	0.151875
1981	Average	0.0125369	-0.835382
1983	Average	-0.375556	-0.679149
1985	Low	-2.25848	0.0501685
1987	Low	-0.875338	-0.682916
1988	Average	-0.172645	-0.958464
1992	Average	-0.725291	2.11199
1996	Average	0.189209	-0.507492
1999	Low	-0.83698	0.961047
2001	High	0.867695	-0.675061
2003	High	0.997436	0.138848
2014	High	1.07963	0.336416
2015	Low	-2.01209	0.550633
2027	Average	-0.15814	0.325124
2029	Average	-0.644546	0.66153
2030	Average	-0.189858	0.954278
2034	Low	-1.5369	-0.234925
2035	Average	-0.489502	-0.777244
2039	High	0.531724	0.655296
2040	Average	-0.25194	0.642261
2044	Low	-1.07583	-1.13153
2054	High	0.629005	0.341319
2063	Low	-1.93628	0.656807
2069	Average	0.265023	-1.17031
2076	Low	-1.49358	-0.920978
2078	Low	-0.929491	-0.70487
2086	High	0.772928	-0.230919
2087	High	0.807902	1.19738
2097	Average	-0.36089	0.7844
2099	Average	-0.351864	1.40455
2101	High	2.45053	-0.825228
2102	Average	-0.525604	-0.985714
2105	Low	-1.63686	1.0682
2109	Average	0.274113	-1.01601
2124	High	0.876946	0.752137
2127	Low	-1.44112	0.512353
2132	High	0.787595	0.495507
2133	Low	-1.44078	-0.432486
2134	Low	-1.67905	0.938633
2142	Average	0.0136651	1.38945
2163	Average	-0.55268	-1.31004
2167	Low	-1.09904	0.621876
2171	Average	-0.788243	0.921066
2172	Average	-0.00573956	-0.194705
2182	Average	0.0836121	-1.74156
2183	High	0.336775	-2.02199
2191	Average	0.216286	0.582871
2193	High	1.41373	0.126302
2195	Low	-0.931747	-0.0419924
2206	Average	-0.376684	0.0982599
2208	Average	0.613855	-0.562925
2211	Low	-1.38663	0.339206
2227	Average	0.197558	0.653556
2229	Average	0.130996	-0.169251
2231	High	1.35213	-1.77914
2232	Average	0.0147933	0.529937
2233	Low	-1.90108	0.791707
2237	Average	0.382579	1.04652
2241	Average	-0.0551537	0.738646
2242	Low	-1.0739	0.419945
2243	Low	-1.00734	-0.34934
2247	Average	0.581622	0.670799
2252	Average	-0.0585382	-0.0911016
2256	High	1.17614	1.32886
2257	High	3.79983	1.20445
2275	Average	0.102227	-0.587893
2279	Low	-1.46515	1.2456
2291	Average	-0.573954	0.274864
2296	Low	-1.90108	0.184711
2299	Low	-1.12998	-1.58559
2314	High	0.478474	-0.0784156
2333	High	0.855285	-0.235786
2362	Average	0.394989	-1.17244
2364	High	1.92383	-0.8804
2367	Low	-2.75714	0.440435
2379	High	0.643188	0.543048
2380	Average	-0.350962	-0.87279
2387	Average	0.205455	-1.22735
2392	High	0.857542	-2.15275
2393	Average	-0.58991	0.188558
2394	Average	-0.383453	0.428375
2406	Average	0.186502	0.76009
2408	Average	-0.663692	-0.587291
2443	High	1.4997	0.229539
2456	High	1.49428	-0.676393
2480	Average	0.0578896	-0.213274
2508	Average	-0.185458	0.901243
2518	High	0.235916	1.95417
2540	High	0.816025	-0.149084
2555	Average	-0.672831	0.336197
2585	High	0.910792	-0.508629
2634	Low	-2.3871	2.16843
2641	Average	-0.109306	0.72705
90212	Average	0.177025	-0.395552
90213	Average	0.0348748	0.952341
90217	High	0.992601	1.28732
90226	Average	-0.64648	0.73255
90232	High	1.36748	-0.468741
90238	Average	0.281269	-0.87397
90262	Average	0.379517	-2.14113
90267	High	1.92367	1.86991
90269	Average	0.459779	2.45459
90275	Average	0.0265585	0.917795
90278	Average	0.161456	0.589953
90281	Low	-1.05746	-0.0720765
90285	High	0.786628	1.58291
90286	Average	-0.300871	1.2243
90287	High	0.758584	0.457088
90295	Low	-1.5026	-1.80794
90299	Average	0.177251	0.763083
90306	High	0.788562	-0.0226376
90315	Average	-0.310122	-0.902132
90319	Average	0.130996	0.139136
90323	High	0.511191	-1.48175
90324	Average	0.498459	-0.0650341
90327	Low	-1.38753	-0.407812
90330	Average	0.336968	0.17581
90332	High	1.27013	1.00288
90344	Average	0.518186	-1.97839
90365	Low	-1.03734	-0.548607
90374	Average	-0.116075	-1.95482
90393	Low	-0.901287	-0.0927477
90396	High	0.823696	-0.993222
90397	Average	-0.611345	-0.365901
90455	Low	-1.02381	-0.636187
90464	High	1.29979	-0.27095
90466	Low	-1.43435	-0.876341
90473	High	1.0719	-1.40956
90475	Average	-0.381197	1.57266
90478	High	1.71496	-0.0729124
90486	Average	1.07979	-0.253324
90491	High	1.74745	-0.629254
90493	Average	-0.0233391	0.65295
90512	High	0.378743	0.44695
90526	Average	0.369041	-1.5806
90527	High	1.69948	0.421619
90531	High	0.870757	-0.660418
90537	High	1.14771	-0.597313
90549	Average	-0.819381	1.96026
90553	Average	-0.585397	1.485
90554	Average	0.293453	-1.54576
90573	Low	-0.826827	-0.519468
90577	Average	0.508709	0.37463
90605	High	1.04369	0.584936
90614	Average	0.0136651	-1.52109
90623	Average	0.607538	0.65216
90634	High	1.21292	-0.734339
90636	Average	-0.595551	-1.45253
90640	Average	-0.140895	-0.763577
90643	Low	-1.82639	0.839996
90645	Average	-0.105922	-0.371745
90672	High	0.599415	-0.474121
90685	High	0.751493	-0.855016
90726	High	1.36296	-0.384379
90733	High	0.802487	2.2683
90735	High	2.30499	-0.622184
90740	High	0.663495	0.0958075
90744	Average	-0.164136	0.0146151
90777	High	0.222378	-0.403782
90795	High	0.629199	-1.0179
90816	Low	-1.9355	0.695292
90822	Average	0.102791	0.648697
90825	Average	0.435603	0.635564
90839	High	1.04888	0.534465
90840	Average	0.365979	-1.41758
90842	Average	-0.662919	-0.344741
90848	Average	0.457845	0.6152
90852	Average	0.379517	0.102611
90858	Low	-1.4841	2.46563
90863	Low	-0.914341	0.181105
90872	Average	-0.503943	0.0995162
90876	High	1.63179	0.896882
90888	High	1.78378	0.055077
90891	Average	0.250905	1.61537
90894	Average	-1.08067	-0.290188
90899	High	0.275853	-0.415284
90926	High	0.850773	-0.523498
90940	High	0.459972	1.23203
90945	Average	-0.382325	-1.49455
90962	Average	-0.360438	1.33982
90979	Average	0.364528	1.01247
90985	Average	-0.545911	0.199515
90986	Low	-1.20138	0.390054
90994	Low	-1.11355	-0.659265
901000	High	0.877526	-0.377418
901005	Average	0.247423	0.410834
901012	High	1.47533	1.6734
901021	Average	-0.200689	1.89779
901023	Average	-0.258903	-1.34717
901028	High	0.699597	0.0376797
901038	Average	-0.912794	-1.3549
901039	High	0.691474	1.30957
901048	Average	-0.555387	0.99032
901074	Low	-1.24087	1.4693
901082	Average	0.273146	-0.034085
901104	Average	0.120842	-0.586782
901126	Average	-0.0754609	0.618265
901127	Low	-1.20928	-0.0638917
901142	High	0.962462	-0.239448
901145	Average	-0.740521	-1.24456
901147	Low	-1.09646	0.630007
901149	Average	0.577754	2.46535
901164	Low	-2.45648	1.57959
901193	Average	-0.795238	0.715881
901194	Average	-0.248072	0.569725
901196	Average	0.168902	-2.85869
901220	Average	-0.139767	-0.813187
901262	Low	-1.73997	-1.60477
901264	Low	-0.699907	1.09437
901276	Average	-0.434898	-0.563853
901278	High	1.13552	-1.37506
901294	High	-0.00946254	2.36119
901326	High	1.75963	0.726962
901334	Average	-0.0680149	-0.286752
901348	High	0.599415	-0.334407
901359	High	1.3237	-1.06385
901375	Average	-0.231149	0.505096
901383	Average	0.136411	-0.816676
901395	High	0.762211	1.40391
901404	Average	-0.662677	1.57379
901407	High	1.08408	-0.546398
901412	Average	-0.562157	0.126726
901432	Average	-0.197304	-0.965415
901434	Average	-0.0138624	-2.25213
901460	High	0.703658	-0.00775561
901483	High	0.962236	-0.566361
901489	High	1.05328	-1.63
901499	High	1.64862	0.36303
901532	High	0.667105	0.462668
901600	High	0.474525	-1.66782
901623	High	0.38822	-0.345037

## Sheet: Figure4B-D
		BMI		LOCKE		KHERA
IID	PHENO2	m2_z	PRS_z	m2_z	PRS_z	m2_z	PRS_z
1652	High	1.73559	-0.144534	1.73559	-0.483273	1.73559	-1.05914
1655	Average	0.221687	0.596224	0.221687	0.973858	0.221687	0.58121
1657	Average	0.285302	-0.220628	0.285302	-1.83034	0.285302	-0.959519
1660	Average	0.0310407	0.431076	0.0310407	-0.841069	0.0310407	-1.07502
1662	Average	-0.108554	2.47829	-0.108554	-2.08882	-0.108554	-1.63831
1665	High	1.32727	-0.897341	1.32727	0.0134272	1.32727	0.146307
1666	Low	-0.995576	-0.0710631	-0.995576	-0.296814	-0.995576	-0.186095
1667	High	1.44128	-1.37174	1.44128	-0.0920822	1.44128	-0.534521
1668	Average	-0.174761	-0.650528	-0.174761	0.15449	-0.174761	0.136105
1670	Average	0.102334	-0.386473	0.102334	1.05006	0.102334	-0.0801333
1671	Average	0.309399	-0.444789	0.309399	1.15448	0.309399	1.36615
1672	Average	-0.860868	-0.838007	-0.860868	0.639162	-0.860868	0.653683
1734	Low	-1.7345	1.33222	-1.7345	0.200791	-1.7345	-0.547328
1742	Average	-0.342275	-0.781351	-0.342275	0.0583752	-0.342275	-1.41688
1743	Average	-0.16838	2.5025	-0.16838	0.00258134	-0.16838	0.622911
1744	Low	-1.22132	-0.845718	-1.22132	0.830914	-1.22132	0.190053
1748	Low	-1.7345	2.25023	-1.7345	0.490964	-1.7345	0.282355
1752	High	1.24631	0.400231	1.24631	-0.324465	1.24631	-0.666202
1756	Low	-1.54837	1.66712	-1.54837	0.931577	-1.54837	0.198849
1757	High	0.204935	-0.658829	0.204935	-1.52529	0.204935	-2.26188
1762	Low	-1.9183	0.631674	-1.9183	1.54215	-1.9183	0.63237
1763	Low	-0.920195	-0.900179	-0.920195	-0.550472	-0.920195	-0.412744
1764	Low	-1.07176	-0.233855	-1.07176	-0.0121939	-1.07176	0.0214368
1766	Average	-0.0139951	1.74685	-0.0139951	-2.21496	-0.0139951	-0.935552
1767	High	0.842184	-0.0343277	0.842184	0.791426	0.842184	0.378295
1768	Average	-0.464519	-0.916297	-0.464519	0.403131	-0.464519	0.760754
1769	Average	-0.599128	2.60424	-0.599128	1.2855	-0.599128	1.47603
1787	Average	-0.0535469	1.94569	-0.0535469	-0.0587164	-0.0535469	0.274696
1788	Low	-0.878317	-0.884596	-0.878317	-0.379476	-0.878317	0.141933
1789	Low	-1.18642	2.38806	-1.18642	-0.889759	-1.18642	-0.780644
1790	Low	-1.10965	-0.206063	-1.10965	0.17076	-1.10965	-0.877573
1793	Average	0.275663	2.09027	0.275663	0.357787	0.275663	0.408141
1801	High	0.66121	-0.604743	0.66121	-0.582585	0.66121	-0.7513
1807	Average	0.544383	-0.309254	0.544383	1.18842	0.544383	0.0261173
1809	Average	-0.408349	-0.447199	-0.408349	1.51504	-0.408349	1.6898
1812	Low	-1.25057	-0.227429	-1.25057	-0.165817	-1.25057	-1.76229
1820	Average	0.206531	0.00213985	0.206531	-1.38587	0.206531	-1.24524
1824	Low	-1.5158	-0.797363	-1.5158	1.00569	-1.5158	0.146808
1826	Average	0.103497	0.162362	0.103497	-1.89026	0.103497	-1.98852
1827	Average	0.44783	-0.498071	0.44783	-1.17443	0.44783	-0.209154
1828	Average	-0.789907	0.162308	-0.789907	-0.432416	-0.789907	-0.36546
1831	Low	-1.25639	0.136551	-1.25639	0.274932	-1.25639	1.06725
1832	High	1.76118	-0.548837	1.76118	-0.388653	1.76118	-0.319527
1833	Average	0.0848843	0.571966	0.0848843	-0.497081	0.0848843	-0.239243
1836	Low	-1.67401	2.27063	-1.67401	1.20606	-1.67401	0.298569
1841	Low	-1.7438	5.76375	-1.7438	1.92971	-1.7438	1.35539
1845	Low	-1.01326	-0.523347	-1.01326	0.616399	-1.01326	0.85751
1846	High	0.561832	0.119843	0.561832	0.417883	0.561832	-0.993621
1847	High	1.02575	0.642063	1.02575	1.33527	1.02575	0.87708
1848	Average	-0.285041	-0.539238	-0.285041	-0.124717	-0.285041	-0.0627837
1849	Average	-0.0561061	0.411102	-0.0561061	-0.0352288	-0.0561061	0.206517
1850	Low	-1.6056	0.503636	-1.6056	0.077481	-1.6056	0.62415
1851	Low	-1.14155	-0.0262417	-1.14155	-1.2343	-1.14155	-1.76067
1853	Average	0.162824	-0.513119	0.162824	-0.859477	0.162824	0.238963
1854	Low	-0.948114	2.66047	-0.948114	-1.07557	-0.948114	-0.864382
1858	Average	-0.137304	-1.98714	-0.137304	-2.65316	-0.137304	-2.2331
1859	Low	-1.03486	0.780544	-1.03486	-1.04392	-1.03486	-0.627504
1863	Low	-1.12261	1.10527	-1.12261	-0.176788	-1.12261	-0.899589
1864	Average	-0.520357	1.24268	-0.520357	1.35141	-0.520357	-0.530281
1869	High	0.934084	-0.362804	0.934084	1.66446	0.934084	1.79238
1872	Low	-0.892277	0.482591	-0.892277	-1.62369	-0.892277	-1.50817
1873	Average	-0.828296	-0.673073	-0.828296	0.829456	-0.828296	1.0887
1874	High	1.62275	-1.06388	1.62275	-1.11048	1.62275	-1.13129
1875	High	2.53895	-1.39134	2.53895	-0.277751	2.53895	0.691457
1877	Low	-1.46322	1.23293	-1.46322	-0.680059	-1.46322	-1.44086
1878	Low	-1.40578	0.699951	-1.40578	-0.629286	-1.40578	-0.175563
1885	Average	0.383849	-0.808126	0.383849	-0.302971	0.383849	-0.775247
1889	High	0.632792	-1.48687	0.632792	-0.888671	0.632792	-0.977265
1891	High	0.597894	-0.200119	0.597894	-0.565156	0.597894	-0.0986391
1894	Average	-0.370194	-0.280497	-0.370194	-1.84989	-0.370194	-2.48625
1895	Average	0.216103	0.49464	0.216103	-0.83533	0.216103	-0.453385
1896	Low	-3.1316	1.85861	-3.1316	0.648224	-3.1316	-0.00530324
1897	Average	-0.0896087	1.11807	-0.0896087	0.920139	-0.0896087	-0.306928
1898	Average	-0.165222	1.63804	-0.165222	0.255571	-0.165222	-0.479665
1901	Low	-1.10446	1.27213	-1.10446	1.22121	-1.10446	2.00957
1904	High	1.22956	-0.495715	1.22956	-0.167967	1.22956	-0.975268
1906	Average	-0.62605	0.511105	-0.62605	1.1314	-0.62605	0.563871
1917	Low	-1.35693	-0.14432	-1.35693	-0.438432	-1.35693	-0.0854383
1918	Average	0.347787	-0.0905018	0.347787	1.63898	0.347787	2.32473
1919	Low	-1.7119	-0.601476	-1.7119	0.477858	-1.7119	1.17149
1927	Low	-1.29211	0.0497994	-1.29211	-0.216722	-1.29211	-0.171259
1936	Average	-0.458138	-0.0168169	-0.458138	1.69367	-0.458138	1.65606
1940	Average	-0.796887	1.20327	-0.796887	1.24508	-0.796887	0.594321
1969	Low	-0.863361	0.080912	-0.863361	0.329418	-0.863361	1.1595
1971	Low	-1.1482	1.73036	-1.1482	0.0361354	-1.1482	-0.0179122
1979	Average	-0.731743	-0.148122	-0.731743	-0.537779	-0.731743	-0.288471
1981	Average	0.0185769	-0.0383976	0.0185769	-0.107811	0.0185769	-0.353359
1983	Average	-0.381594	0.249862	-0.381594	1.19979	-0.381594	1.65647
1985	Low	-2.32312	1.79585	-2.32312	-1.2001	-2.32312	-0.947092
1987	Low	-0.89693	-1.36376	-0.89693	1.9749	-0.89693	1.42444
1988	Average	-0.172368	-0.96626	-0.172368	-0.573163	-0.172368	-0.201656
1992	Average	-0.742213	-0.419995	-0.742213	1.05053	-0.742213	0.370932
1994	Low	-1.43769	0.176874	-1.43769	0.301353	-1.43769	0.329077
1996	Average	0.200748	-0.853322	0.200748	0.442585	0.200748	0.0171202
1999	Low	-0.857378	-0.712432	-0.857378	-1.31765	-0.857378	-0.328022
2001	High	0.900348	-0.473599	0.900348	0.0740742	0.900348	0.839297
2003	High	1.03413	-0.974131	1.03413	-0.630165	1.03413	0.818676
2008	Average	0.219826	0.00786971	0.219826	-1.60891	0.219826	0.119734
2009	Average	-0.289694	-0.935147	-0.289694	-0.153388	-0.289694	-0.225359
2013	Low	-1.37271	0.129482	-1.37271	0.566676	-1.37271	0.193145
2014	High	1.11888	-0.642121	1.11888	-1.88402	1.11888	-1.62868
2015	Low	-2.06906	-0.336779	-2.06906	-1.70852	-2.06906	-1.28021
2016	Average	-0.0139951	1.10832	-0.0139951	0.36413	-0.0139951	0.865029
2019	Average	0.344131	0.318996	0.344131	-0.906896	0.344131	-0.338092
2024	Average	-0.139863	0.431183	-0.139863	-1.01884	-0.139863	-0.81193
2027	Average	-0.157412	-0.557405	-0.157412	-0.340263	-0.157412	-0.129053
2029	Average	-0.658955	1.53817	-0.658955	-0.176002	-0.658955	0.638536
2030	Average	-0.190117	-0.699259	-0.190117	-0.0740287	-0.190117	-0.424941
2031	Average	0.0330349	0.0968699	0.0330349	0.606793	0.0330349	-0.754288
2034	Low	-1.57908	0.421169	-1.57908	1.52656	-1.57908	0.672925
2035	Average	-0.499086	-0.131093	-0.499086	1.73148	-0.499086	1.69885
2037	High	1.421	0.670284	1.421	-0.772729	1.421	-0.475512
2039	High	0.553921	-0.676286	0.553921	-0.820713	0.553921	-1.12739
2040	Average	-0.254131	-0.423048	-0.254131	-0.0809162	-0.254131	-0.678918
2042	Average	0.59673	-0.0323999	0.59673	-0.530908	0.59673	-0.743069
2044	Low	-1.10366	1.22415	-1.10366	-0.272451	-1.10366	0.160839
2045	Average	0.567648	1.23074	0.567648	-0.695302	0.567648	-0.085045
2048	Low	-1.19066	-0.223092	-1.19066	1.48761	-1.19066	1.10348
2049	Low	-1.01966	-0.621344	-1.01966	0.894517	-1.01966	1.17238
2052	Average	0.0255566	-0.778513	0.0255566	-1.09789	0.0255566	-1.71714
2053	High	0.77704	-1.30084	0.77704	-1.21781	0.77704	-1.96326
2054	High	0.65423	-1.3425	0.65423	-0.817471	0.65423	-0.700398
2055	Low	-1.69195	1.157	-1.69195	-0.129997	-1.69195	0.718759
2062	Low	-1.90434	1.89819	-1.90434	0.966673	-1.90434	0.521662
2063	Low	-1.99088	1.56462	-1.99088	0.129183	-1.99088	0.675165
2065	Average	-0.23718	0.122842	-0.23718	1.77484	-0.23718	0.553149
2066	Average	-0.177354	0.485536	-0.177354	-1.39531	-0.177354	-0.130409
2069	Average	0.27892	0.84143	0.27892	-0.731424	0.27892	-1.15332
2071	Low	-2.56322	-0.803414	-2.56322	-0.578749	-2.56322	-0.388109
2073	Average	0.443177	-0.352308	0.443177	-0.303168	0.443177	-0.810181
2076	Low	-1.53441	1.48933	-1.53441	1.5999	-1.53441	1.27687
2078	Low	-0.952768	0.613039	-0.952768	0.588806	-0.952768	-0.483745
2079	Average	-0.0616899	0.479967	-0.0616899	0.489005	-0.0616899	0.555556
2082	Average	-0.194305	0.303198	-0.194305	-0.693929	-0.194305	-0.958026
2086	High	0.802632	0.0285936	0.802632	0.237634	0.802632	0.198791
2087	High	0.838694	1.91538	0.838694	-2.28011	0.838694	-2.86114
2091	Average	0.0709248	-0.946071	0.0709248	0.864101	0.0709248	-0.535515
2097	Average	-0.366471	1.31112	-0.366471	-0.629856	-0.366471	0.618991
2099	Average	-0.357165	0.832112	-0.357165	-0.429617	-0.357165	-0.79887
2101	High	2.53244	-1.28906	2.53244	-1.09453	2.53244	-1.96274
2102	Average	-0.536311	0.872543	-0.536311	-0.541838	-0.536311	-0.504633
2103	Low	-2.13932	0.362907	-2.13932	-0.163216	-2.13932	0.13188
2105	Low	-1.68215	0.299343	-1.68215	-1.39675	-1.68215	-0.642716
2106	Low	-0.756671	1.17039	-0.756671	-0.613323	-0.756671	0.168946
2108	Low	-1.27756	0.213502	-1.27756	1.83145	-1.27756	1.35581
2109	Average	0.288293	-0.834473	0.288293	-0.517137	0.288293	0.633711
2116	Average	0.208525	-0.563456	0.208525	0.32086	0.208525	0.0365578
2123	Low	-0.802704	-0.380797	-0.802704	0.816671	-0.802704	0.0646294
2124	High	0.909887	-1.05146	0.909887	0.889813	0.909887	0.218201
2127	Low	-1.48032	-0.417907	-1.48032	0.118611	-1.48032	-0.329842
2132	High	0.817755	-0.575719	0.817755	-1.00317	0.817755	-1.24301
2133	Low	-1.47997	1.13928	-1.47997	-0.00714072	-1.47997	-0.834648
2134	Low	-1.72566	0.0469077	-1.72566	-1.16612	-1.72566	-1.16542
2135	High	1.48362	0.151919	1.48362	-0.719988	1.48362	-0.283131
2136	Average	-0.468508	-0.0946787	-0.468508	-0.323725	-0.468508	1.09594
2137	Average	0.250071	0.0418204	0.250071	-1.40612	0.250071	-1.29574
2142	Average	0.0197402	-0.0170311	0.0197402	0.82926	0.0197402	1.73288
2155	Low	-2.0672	0.854175	-2.0672	-0.349329	-2.0672	-0.170642
2156	Average	-0.621463	-0.519759	-0.621463	-0.86145	-0.621463	-0.101393
2161	Average	-0.254131	-0.478847	-0.254131	-0.00507753	-0.254131	-0.213575
2163	Average	-0.56423	-0.943287	-0.56423	0.285404	-0.56423	-0.993692
2167	Low	-1.12759	-0.602119	-1.12759	-1.04405	-1.12759	-0.832909
2171	Average	-0.807124	0.399321	-0.807124	1.01012	-0.807124	1.7172
2172	Average	-0.000268325	-0.979647	-0.000268325	0.223598	-0.000268325	1.03431
2173	Low	-1.49752	0.659842	-1.49752	0.215445	-1.49752	0.875699
2176	Low	-1.66819	1.35149	-1.66819	0.514954	-1.66819	0.101499
2177	Average	-0.55027	0.108865	-0.55027	0.547527	-0.55027	-0.853096
2181	Average	-0.0926001	3.11458	-0.0926001	2.36493	-0.0926001	1.23209
2182	Average	0.091864	2.26436	0.091864	1.02094	0.091864	0.844142
2183	High	0.352906	1.40285	0.352906	0.047523	0.352906	1.0018
2191	Average	0.228667	0.0583139	0.228667	-0.766469	0.228667	-2.11641
2193	High	1.46338	-0.498071	1.46338	2.10556	1.46338	2.59104
2194	Low	-1.1133	3.69795	-1.1133	-0.732931	-1.1133	-1.58572
2195	Low	-0.955094	2.37275	-0.955094	0.292607	-0.955094	-0.0452189
2206	Average	-0.382757	0.483983	-0.382757	1.3543	-0.382757	0.945258
2208	Average	0.638609	-0.438256	0.638609	0.584666	0.638609	0.25587
2209	Average	0.60371	-0.33988	0.60371	0.724449	0.60371	0.523586
2211	Low	-1.42413	1.20343	-1.42413	0.539987	-1.42413	1.82688
2220	Low	-1.42623	-0.101051	-1.42623	-0.507681	-1.42623	-0.745798
2227	Average	0.209356	-0.497375	0.209356	-0.558312	0.209356	-0.799089
2229	Average	0.140722	-0.817712	0.140722	0.234887	0.140722	1.53034
2231	High	1.39986	-0.483773	1.39986	0.673522	1.39986	-0.165373
2232	Average	0.0209035	0.0182049	0.0209035	-0.553106	0.0209035	-1.17736
2233	Low	-1.95459	0.334632	-1.95459	-0.919602	-1.95459	0.643737
2235	Low	-1.10267	2.9558	-1.10267	0.286772	-1.10267	0.638969
2237	Average	0.400135	0.581498	0.400135	-1.45327	0.400135	-0.147027
2238	High	1.82109	-0.418121	1.82109	-0.531859	1.82109	0.233038
2241	Average	-0.0512203	-1.41956	-0.0512203	0.963729	-0.0512203	0.687936
2242	Low	-1.10167	-1.35878	-1.10167	1.78256	-1.10167	1.68805
2243	Low	-1.03303	-0.259934	-1.03303	-0.310313	-1.03303	0.126608
2247	Average	0.605372	1.31583	0.605372	-1.89619	0.605372	-0.692348
2252	Average	-0.0547101	0.782739	-0.0547101	2.27581	-0.0547101	1.68713
2253	Average	-0.368798	-0.196477	-0.368798	0.753091	-0.368798	1.08773
2255	Average	-0.365806	-0.456516	-0.365806	1.75324	-0.365806	1.95307
2256	High	1.21839	-0.744709	1.21839	0.390872	1.21839	-0.814001
2257	High	3.92373	-1.25811	3.92373	-1.36558	3.92373	-1.35917
2261	High	0.792163	0.218911	0.792163	1.62781	0.792163	1.04352
2264	Average	-0.691028	-0.0547839	-0.691028	0.888519	-0.691028	0.933159
2265	Average	0.497685	-1.0898	0.497685	1.59514	0.497685	1.40699
2269	Low	-2.35602	-1.16622	-2.35602	0.0720591	-2.35602	-0.0324395
2273	Low	-0.88995	-0.252062	-0.88995	-0.976313	-0.88995	-0.653122
2275	Average	0.111058	-0.0117296	0.111058	0.808292	0.111058	1.02869
2278	Average	-0.0188144	-0.072616	-0.0188144	-0.502624	-0.0188144	0.416897
2279	Low	-1.5051	-0.798862	-1.5051	2.18029	-1.5051	0.80197
2282	Low	-0.930665	0.43054	-0.930665	-0.332182	-0.930665	-0.0515087
2285	High	0.76092	-0.84363	0.76092	-0.354433	0.76092	0.73614
2291	Average	-0.586166	0.0730937	-0.586166	-1.29499	-0.586166	-1.40435
2294	Average	0.0232301	0.615984	0.0232301	-0.446178	0.0232301	0.197955
2296	Low	-1.95459	0.103831	-1.95459	0.591447	-1.95459	0.663521
2298	Average	0.0162503	-0.587179	0.0162503	-1.31546	0.0162503	-1.37229
2299	Low	-1.1595	0.244186	-1.1595	0.186333	-1.1595	-0.563182
2302	Average	-0.65696	0.0401068	-0.65696	0.578783	-0.65696	-0.351817
2303	Average	0.100838	0.661267	0.100838	0.209724	0.100838	-0.178678
2307	Low	-1.56632	0.283492	-1.56632	-1.30081	-1.56632	0.138632
2312	High	0.945716	-0.965242	0.945716	-0.329254	0.945716	0.502711
2314	High	0.499014	0.138853	0.499014	-1.37566	0.499014	-0.347262
2324	Average	-0.371789	2.33232	-0.371789	1.14432	-0.371789	0.403562
2327	High	1.32329	-1.78065	1.32329	-0.326703	1.32329	-0.762359
2330	Average	0.353603	-0.91287	0.353603	-0.754304	0.353603	-0.699816
2333	High	0.887552	-1.1682	0.887552	0.302679	0.887552	0.10764
2334	Average	0.232622	1.94156	0.232622	1.56126	0.232622	0.613164
2335	Average	-0.433942	-0.671252	-0.433942	-0.480695	-0.433942	-1.26074
2362	Average	0.412931	-0.409125	0.412931	1.44624	0.412931	1.09787
2364	High	1.98935	-0.949498	1.98935	-1.06657	1.98935	-0.11739
2367	Low	-2.83729	1.61003	-2.83729	0.0734138	-2.83729	-0.301461
2373	Average	0.101636	0.673658	0.101636	0.267778	0.101636	0.831317
2374	Average	-0.91182	0.144476	-0.91182	-0.740976	-0.91182	-1.08628
2376	High	0.618135	-0.997051	0.618135	-0.088161	0.618135	-0.245996
2378	Low	-0.962074	-0.477187	-0.962074	-1.08352	-0.962074	-2.18613
2379	High	0.668854	-0.0916263	0.668854	2.47408	0.668854	2.48752
2380	Average	-0.356234	0.663858	-0.356234	0.319166	-0.356234	-0.601027
2387	Average	0.217499	0.500209	0.217499	2.1299	0.217499	1.54641
2392	High	0.889879	0.0322885	0.889879	0.32125	0.889879	0.0872161
2393	Average	-0.602618	0.613521	-0.602618	0.702551	-0.602618	1.31478
2394	Average	-0.389737	-0.677143	-0.389737	-0.0314137	-0.389737	1.04565
2397	High	1.18768	-1.04364	1.18768	-0.391119	1.18768	0.238542
2406	Average	0.197956	-1.03545	0.197956	1.17825	0.197956	1.28565
2408	Average	-0.678697	0.748574	-0.678697	0.630738	-0.678697	1.04379
2414	High	0.17911	-1.67092	0.17911	-1.45052	0.17911	-0.0959114
2422	High	3.3258	-0.546802	3.3258	-0.0453361	3.3258	0.0571359
2429	High	0.311027	0.0992261	0.311027	1.25809	0.311027	2.24079
2443	High	1.55202	-0.931345	1.55202	0.307918	1.55202	0.940335
2445	High	1.08857	-0.816426	1.08857	-0.241529	1.08857	0.528005
2448	Average	-0.477681	-1.43477	-0.477681	-0.414425	-0.477681	0.688767
2456	High	1.54644	-0.501391	1.54644	-0.0999793	1.54644	-1.53714
2466	High	1.41103	-0.958173	1.41103	-1.25626	1.41103	-2.01705
2468	Average	-0.0773942	-0.238675	-0.0773942	-0.998335	-0.0773942	-1.22007
2475	Average	-0.121017	0.670391	-0.121017	0.316772	-0.121017	-0.471447
2480	Average	0.065341	-0.546802	0.065341	-0.0216534	0.065341	0.630252
2489	High	-0.1786	-1.18448	-0.1786	-1.11147	-0.1786	-0.986295
2493	High	1.05925	-0.965778	1.05925	0.705953	1.05925	1.13372
2508	Average	-0.18558	0.626373	-0.18558	-0.414985	-0.18558	-0.657483
2518	High	0.248908	-0.515422	0.248908	0.955014	0.248908	0.914899
2540	High	0.84707	0.0212037	0.84707	-1.68644	0.84707	-1.66574
2555	Average	-0.68812	-0.121668	-0.68812	-0.0858285	-0.68812	-0.534643
2585	High	0.944786	-0.517992	0.944786	-0.107454	0.944786	-0.167133
2634	Low	-2.45573	0.0533337	-2.45573	0.564566	-2.45573	-0.254618
2641	Average	-0.107058	0.401195	-0.107058	1.69382	-0.107058	1.20375
90184	Low	-1.41855	0.469632	-1.41855	-0.194996	-1.41855	0.241763
90185	Average	0.0759103	-0.166329	0.0759103	-0.763029	0.0759103	-1.09034
90212	Average	0.188184	-0.383206	0.188184	-1.36817	0.188184	-0.860973
90213	Average	0.04161	0.58439	0.04161	0.826709	0.04161	1.33992
90217	High	1.02914	-0.0878243	1.02914	-0.549985	1.02914	-0.457628
90225	High	0.947578	-0.612294	0.947578	0.0339346	0.947578	1.79891
90226	Average	-0.660949	-0.148764	-0.660949	-0.569495	-0.660949	-0.937451
90232	High	1.41568	-0.322909	1.41568	-0.843676	1.41568	0.341084
90238	Average	0.295672	-0.190962	0.295672	-0.936028	0.295672	-0.385349
90248	Low	-1.19659	1.66921	-1.19659	-1.0793	-1.19659	-0.592532
90260	Average	-0.0379588	0.141959	-0.0379588	0.56851	-0.0379588	1.18551
90262	Average	0.396977	-0.279801	0.396977	0.293859	0.396977	0.437676
90263	High	1.27343	-0.8379	1.27343	-0.476229	1.27343	-1.28296
90265	High	1.69221	-0.97954	1.69221	0.946645	1.69221	0.0576663
90267	High	1.98918	-0.261808	1.98918	-0.159802	1.98918	0.0433841
90269	Average	0.479737	-1.54401	0.479737	-1.61526	0.479737	-2.44429
90270	Average	0.376637	-0.182287	0.376637	-0.312163	0.376637	0.257695
90275	Average	0.0330349	-0.485701	0.0330349	-0.724668	0.0330349	-1.28833
90277	Average	-0.329711	-0.845825	-0.329711	-1.10132	-0.329711	-0.275634
90278	Average	0.172131	-0.848289	0.172131	-0.976797	0.172131	0.770421
90281	Low	-1.08472	-0.779263	-1.08472	1.45513	-1.08472	0.807973
90283	High	2.58562	-0.727908	2.58562	0.578406	2.58562	-0.500985
90284	Average	0.112803	-1.68844	0.112803	-0.818034	0.112803	-0.818221
90285	High	0.816758	-0.58584	0.816758	-0.172292	0.816758	-0.19618
90286	Average	-0.304584	-1.6713	-0.304584	-0.969137	-0.304584	-0.357001
90287	High	0.787842	-0.418817	0.787842	-0.216601	0.787842	0.240294
90290	Average	0.446666	-1.04423	0.446666	1.77648	0.446666	1.92608
90295	Low	-1.54372	0.486286	-1.54372	0.196304	-1.54372	-0.149619
90296	High	2.20373	-1.20027	2.20373	-1.29956	2.20373	-1.55832
90297	High	0.52926	3.11693	0.52926	0.992455	0.52926	1.95998
90299	Average	0.188417	-0.758914	0.188417	-1.10008	0.188417	-0.819871
90301	Average	-0.184533	0.183193	-0.184533	0.549555	-0.184533	0.110208
90302	High	0.871266	-0.378119	0.871266	-0.0916041	0.871266	0.0303047
90306	High	0.818752	-1.09189	0.818752	0.263454	0.818752	0.788876
90308	Average	-0.288531	0.563987	-0.288531	0.907895	-0.288531	1.27929
90311	Average	0.356096	-0.0622273	0.356096	-0.778713	0.356096	0.0186944
90313	High	0.633291	-0.543696	0.633291	-2.20146	0.633291	-0.999543
90315	Average	-0.314123	0.85546	-0.314123	-1.37256	-0.314123	-0.409029
90317	High	1.98536	-0.11883	1.98536	-1.00272	1.98536	-1.01063
90318	Average	-0.551434	0.21875	-0.551434	1.32802	-0.551434	0.368031
90319	Average	0.140722	0.0837501	0.140722	-0.183773	0.140722	-0.279494
90322	High	0.280316	-1.01772	0.280316	0.598694	0.280316	-0.121419
90323	High	0.53275	-0.306737	0.53275	0.341458	0.53275	0.0409589
90324	Average	0.519621	-1.27208	0.519621	-0.384276	0.519621	-0.586014
90327	Low	-1.42506	0.631621	-1.42506	0.375819	-1.42506	0.603239
90330	Average	0.353105	0.130767	0.353105	-0.164748	0.353105	-0.113198
90331	High	0.852654	-0.294046	0.852654	-0.0547353	0.852654	-0.345128
90332	High	1.31531	-0.904356	1.31531	0.237355	1.31531	-0.0790382
90334	High	1.86239	-1.03459	1.86239	0.661678	1.86239	1.61696
90335	High	1.3887	-0.686728	1.3887	-0.425259	1.3887	-0.865896
90339	High	1.96741	-0.13183	1.96741	0.41919	1.96741	0.961143
90344	Average	0.539962	-0.728015	0.539962	-0.0332732	0.539962	0.747621
90347	High	0.963166	-0.0512496	0.963166	0.206348	0.963166	0.00379535
90349	High	0.560669	-0.152138	0.560669	1.01842	0.560669	1.46938
90360	High	0.906165	0.0929608	0.906165	-1.54011	0.906165	-1.0923
90365	Low	-1.06398	1.48184	-1.06398	1.28302	-1.06398	0.741211
90374	Average	-0.114038	-0.616149	-0.114038	1.2717	-0.114038	1.88327
90379	Low	-0.502576	-0.330192	-0.502576	1.04736	-0.502576	0.950647
90383	Low	-0.586565	-0.199637	-0.586565	0.760728	-0.586565	1.15935
90384	High	0.465977	-0.889897	0.465977	-1.66337	0.465977	-2.09541
90386	Average	-0.0937966	0.563773	-0.0937966	-0.388319	-0.0937966	-0.66104
90390	Average	-0.615414	-0.477936	-0.615414	2.65581	-0.615414	1.75038
90393	Low	-0.923685	1.86461	-0.923685	1.25373	-0.923685	1.13814
90396	High	0.85498	-0.950087	0.85498	1.00181	0.85498	1.30575
90397	Average	-0.624721	1.7634	-0.624721	1.34627	-0.624721	1.81194
90400	High	0.608363	0.0173481	0.608363	-1.49701	0.608363	-1.49067
90401	High	0.33755	-0.352415	0.33755	0.111831	0.33755	1.0401
90416	Average	-0.734535	1.19074	-0.734535	0.471119	-0.734535	0.527269
90423	Average	-0.15801	-0.317715	-0.15801	1.55972	-0.15801	1.26878
90440	High	0.674671	0.120753	0.674671	-0.479707	0.674671	0.146986
90445	Low	-1.19739	-0.0419319	-1.19739	0.100261	-1.19739	-0.943395
90454	Low	-1.10446	-0.282639	-1.10446	-1.39992	-1.10446	-1.6068
90455	Low	-1.05002	-0.303203	-1.05002	0.932645	-1.05002	2.01894
90464	High	1.34589	-0.186892	1.34589	0.781502	1.34589	0.510076
90466	Low	-1.47334	4.66093	-1.47334	1.0771	-1.47334	0.601088
90473	High	1.1109	0.72694	1.1109	1.60025	1.1109	0.799616
90474	High	1.2156	-0.0451449	1.2156	-1.42955	1.2156	-1.03379
90475	Average	-0.38741	-0.634838	-0.38741	-0.50843	-0.38741	-0.775207
90478	High	1.77398	-1.16841	1.77398	-0.698622	1.77398	0.518374
90486	Average	1.11905	1.33243	1.11905	-1.01619	1.11905	-1.19725
90490	High	1.02947	-0.914423	1.02947	-2.2492	1.02947	-1.72319
90491	High	1.80748	0.24772	1.80748	-1.05998	1.80748	-0.768921
90493	Average	-0.0184156	0.574001	-0.0184156	0.76129	-0.0184156	1.69591
90498	Average	-0.332736	-0.00160865	-0.332736	0.810317	-0.332736	0.979219
90512	High	0.39618	-0.795006	0.39618	-0.0542637	0.39618	0.191361
90520	High	0.595567	-0.67982	0.595567	-0.571009	0.595567	-0.720835
90526	Average	0.386176	0.411477	0.386176	0.678418	0.386176	1.29643
90527	High	1.75802	-0.981039	1.75802	-0.536943	1.75802	-0.381834
90529	Average	0.50965	0.857013	0.50965	0.138578	0.50965	-0.770696
90531	High	0.903506	-0.455927	0.903506	-0.466184	0.903506	-0.253616
90537	High	1.18908	-1.53448	1.18908	-0.514609	1.18908	0.0913931
90540	Average	0.264363	0.116469	0.264363	-0.259502	0.264363	0.132664
90543	Average	-0.293018	-0.15278	-0.293018	-1.86398	-0.293018	-2.34462
90544	Average	-0.3678	0.990406	-0.3678	-1.15188	-0.3678	-1.02883
90549	Average	-0.839231	-0.26636	-0.839231	-0.225853	-0.839231	1.32201
90553	Average	-0.597965	0.0592778	-0.597965	0.876573	-0.597965	1.10449
90554	Average	0.308235	-0.449019	0.308235	-1.75736	0.308235	-0.182519
90573	Low	-0.846908	0.29779	-0.846908	1.77095	-0.846908	2.12053
90576	High	0.482728	-0.465674	0.482728	1.30141	0.482728	0.78931
90577	Average	0.53019	-0.287298	0.53019	-0.336908	0.53019	-0.621219
90586	Average	-0.0170197	1.02034	-0.0170197	0.237967	-0.0170197	0.194732
90588	Average	-0.285041	-1.48703	-0.285041	0.420719	-0.285041	0.355758
90598	Average	0.92943	0.339666	0.92943	0.353197	0.92943	-0.54554
90601	Average	0.264961	-0.849949	0.264961	-0.484345	0.264961	-0.0824285
90605	High	1.08182	-0.364732	1.08182	-0.749603	1.08182	-0.0922057
90612	Low	-0.6317	-0.300204	-0.6317	0.752348	-0.6317	1.21555
90614	Average	0.0197402	1.42368	0.0197402	-0.299531	0.0197402	0.0986663
90621	High	0.484124	0.762979	0.484124	-0.339384	0.484124	-0.55114
90623	Average	0.632094	-1.1509	0.632094	-0.0763456	0.632094	0.686487
90626	Average	-0.0814657	0.32012	-0.0814657	-1.1832	-0.0814657	-1.07412
90633	High	0.886555	-0.517617	0.886555	0.734609	0.886555	1.39363
90634	High	1.25631	0.0266122	1.25631	-1.6901	1.25631	-1.39921
90636	Average	-0.608435	0.464866	-0.608435	0.349429	-0.608435	0.637433
90640	Average	-0.13963	0.83554	-0.13963	-0.00926574	-0.13963	0.0603888
90643	Low	-1.87758	1.6321	-1.87758	-0.110411	-1.87758	0.154199
90645	Average	-0.103568	-0.173719	-0.103568	-0.00311294	-0.103568	-1.45513
90655	Average	-0.0930986	-0.834205	-0.0930986	1.44737	-0.0930986	0.170782
90672	High	0.623719	-0.139179	0.623719	-0.985188	0.623719	-0.545335
90682	Average	-0.26829	-0.265878	-0.26829	-0.252714	-0.26829	0.326617
90685	High	0.78053	-0.880687	0.78053	0.400558	0.78053	0.0503115
90695	Low	-1.59164	-0.856268	-1.59164	-0.308728	-1.59164	-0.8155
90702	High	1.23554	0.340469	1.23554	-0.965592	1.23554	-1.15206
90704	Average	-0.201284	0.930926	-0.201284	-2.24392	-0.201284	-2.27523
90715	Average	1.2491	0.222124	1.2491	-1.47818	1.2491	-1.39499
90726	High	1.41103	-0.848289	1.41103	-1.44267	1.41103	-0.967033
90733	High	0.83311	-0.551782	0.83311	-1.61424	0.83311	-1.9917
90735	High	2.38238	0.113256	2.38238	0.95234	2.38238	1.89335
90736	Average	0.843347	-0.514136	0.843347	1.28117	0.843347	1.91498
90740	High	0.689793	-0.2285	0.689793	1.70507	0.689793	1.81855
90744	Average	-0.163594	0.0026218	-0.163594	-0.172281	-0.163594	-0.172816
90752	High	1.85175	-0.815891	1.85175	0.14829	1.85175	-0.287307
90754	Average	-0.279457	-0.643192	-0.279457	0.736452	-0.279457	1.39683
90759	Average	0.261704	-0.0191731	0.261704	0.502174	0.261704	-0.428561
90775	Average	0.439853	0.117326	0.439853	0.549311	0.439853	0.222376
90777	High	0.234948	-0.144641	0.234948	-0.280906	0.234948	-0.642362
90782	Average	-0.325756	1.00911	-0.325756	1.37749	-0.325756	1.62369
90794	Low	-1.8126	-0.128951	-1.8126	-0.0993747	-1.8126	-0.995962
90795	High	0.654429	-0.797845	0.654429	0.524148	0.654429	0.512531
90797	High	2.11133	-0.51328	2.11133	0.0519776	2.11133	0.94972
90801	High	2.15437	-0.64919	2.15437	-2.00264	2.15437	0.0716815
90815	High	0.625314	-0.858624	0.625314	0.475395	0.625314	0.581347
90816	Low	-1.99009	1.48933	-1.99009	-0.0435165	-1.99009	-0.622791
90822	Average	0.11164	-0.218326	0.11164	0.443601	0.11164	1.30519
90825	Average	0.454809	-0.298169	0.454809	-1.33405	0.454809	-0.666323
90832	Average	0.00212472	-0.586268	0.00212472	0.29126	0.00212472	-0.0828884
90835	Average	0.124768	-0.690048	0.124768	2.51524	0.124768	1.33969
90838	High	2.11715	-0.966581	2.11715	0.620684	2.11715	0.974867
90839	High	1.08717	0.896051	1.08717	0.0740536	1.08717	-0.067548
90840	Average	0.383018	1.13633	0.383018	-0.719711	0.383018	-0.784357
90842	Average	-0.677899	1.18415	-0.677899	0.606798	-0.677899	0.705597
90846	Average	-0.580516	0.250612	-0.580516	-0.23094	-0.580516	0.117496
90848	Average	0.477743	-0.605011	0.477743	0.781168	0.477743	0.611425
90851	High	0.582439	-0.385991	0.582439	-0.441743	0.582439	-1.13231
90852	Average	0.396977	-0.432098	0.396977	1.84393	0.396977	0.966637
90856	High	0.657221	0.142655	0.657221	-0.763718	0.657221	-0.387585
90858	Low	-1.52464	-0.913031	-1.52464	-0.458962	-1.52464	-0.291639
90863	Low	-0.937146	-0.204563	-0.937146	-0.75089	-0.937146	-0.696954
90872	Average	-0.513976	-1.29463	-0.513976	0.946405	-0.513976	0.812312
90873	High	1.06803	1.13574	1.06803	-0.467292	1.06803	0.929193
90874	Average	-0.0983334	0.463351	-0.0983334	-1.29155	-0.0983334	-0.769043
90876	High	1.68823	-1.16911	1.68823	-0.459494	1.68823	-0.995169
90888	High	1.84494	-0.847593	1.84494	0.1106	1.84494	-1.14489
90891	Average	0.264363	-0.960797	0.264363	2.09961	0.264363	1.10624
90894	Average	-1.10865	-0.800469	-1.10865	0.914216	-1.10865	1.11103
90899	High	0.290088	-0.100034	0.290088	0.367674	0.290088	-0.59214
90925	Average	0.0360262	0.50942	0.0360262	0.513145	0.0360262	-0.207922
90926	High	0.882899	-0.994159	0.882899	0.661459	0.882899	0.100641
90933	Average	-0.704987	0.767584	-0.704987	0.743759	-0.704987	0.450497
90934	High	0.666195	-0.327086	0.666195	0.696904	0.666195	1.49262
90935	Average	-0.607271	4.28781	-0.607271	1.45673	-0.607271	0.104549
90936	Average	-0.176157	-0.840952	-0.176157	1.29172	-0.176157	0.751297
90940	High	0.479936	0.0710052	0.479936	-0.701898	0.479936	-1.14988
90943	Average	-0.444411	-0.550336	-0.444411	0.272903	-0.444411	0.652669
90945	Average	-0.388573	-1.13864	-0.388573	1.39348	-0.388573	0.310428
90961	Average	-0.511383	-1.43798	-0.511383	1.43397	-0.511383	0.186072
90962	Average	-0.366006	0.918167	-0.366006	0.526569	-0.366006	-0.238874
90964	Average	0.224479	-1.2851	0.224479	2.41318	0.224479	2.04335
90974	High	0.311725	-0.0869675	0.311725	-0.403216	0.311725	-0.136038
90979	Average	0.381522	-0.184803	0.381522	-0.991235	0.381522	-1.34862
90985	Average	-0.55725	-0.353861	-0.55725	-0.245663	-0.55725	0.435156
90986	Low	-1.23312	-0.345239	-1.23312	0.0690443	-1.23312	-0.0798891
90989	Average	0.910236	-0.689888	0.910236	-0.463858	0.910236	-1.00438
90994	Low	-1.14255	0.635905	-1.14255	1.68329	-1.14255	2.19015
901000	High	0.910485	0.175428	0.910485	-0.750939	0.910485	-0.575065
901002	Average	-0.530328	-1.20129	-0.530328	-1.22187	-0.530328	-1.42047
901005	Average	0.260773	0.627551	0.260773	-0.482361	0.260773	0.206683
901012	High	1.52689	-0.118026	1.52689	0.0560602	1.52689	1.39423
901021	Average	-0.201284	-0.400235	-0.201284	-0.00911447	-0.201284	-0.980411
901023	Average	-0.26131	0.353214	-0.26131	0.477939	-0.26131	0.16873
901028	High	0.727019	0.00650238	0.727019	-0.836051	0.727019	-0.474906
901038	Average	-0.935551	0.0587958	-0.935551	-0.32705	-0.935551	0.805967
901039	High	0.718643	-0.90141	0.718643	0.777712	0.718643	0.413878
901041	High	0.693283	-0.561689	0.693283	-1.86346	0.693283	-1.37528
901048	Average	-0.567022	0.516328	-0.567022	1.06501	-0.567022	-0.754445
901055	High	0.546942	0.484787	0.546942	-0.519255	0.546942	-0.651011
901061	Average	0.479238	-0.693208	0.479238	0.143504	0.479238	-0.711285
901065	High	1.02814	-0.153691	1.02814	-0.90109	1.02814	-2.07229
901074	Low	-1.27383	0.925236	-1.27383	1.69517	-1.27383	2.34901
901082	Average	0.287296	0.826222	0.287296	1.49939	0.287296	1.42629
901088	High	1.09555	-0.503748	1.09555	0.0295479	1.09555	-0.292591
901090	Average	-0.0814657	0.680405	-0.0814657	-0.644943	-0.0814657	-1.60868
901092	High	0.284504	-1.10972	0.284504	0.0431992	0.284504	0.392956
901097	Average	0.0430059	-0.292225	0.0430059	0.978619	0.0430059	0.243996
901104	Average	0.130252	0.337203	0.130252	-1.25446	0.130252	-1.30989
901109	Average	0.138728	-0.45068	0.138728	-0.165621	0.138728	-0.0570278
901114	Average	-0.324127	-0.679445	-0.324127	0.296203	-0.324127	-1.19014
901126	Average	-0.0721594	0.0767351	-0.0721594	0.79568	-0.0721594	0.499857
901127	Low	-1.24126	0.854496	-1.24126	-0.662911	-1.24126	0.403147
901130	Average	0.222152	0.379132	0.222152	-0.170512	0.222152	0.490379
901137	Average	-0.188721	-0.327568	-0.188721	2.14052	-0.188721	0.681766
901142	High	0.998064	-0.929953	0.998064	0.108003	0.998064	0.680352
901144	High	0.672577	0.277655	0.672577	0.0593358	0.672577	-0.694238
901145	Average	-0.757917	-0.2828	-0.757917	-0.122937	-0.757917	0.426066
901146	Average	-0.925779	-0.322695	-0.925779	0.46085	-0.925779	0.45947
901147	Low	-1.12493	1.20155	-1.12493	-0.578292	-1.12493	-1.55739
901149	Average	0.601384	-0.860338	0.601384	1.06308	0.601384	0.814315
901164	Low	-2.52728	0.22855	-2.52728	0.793618	-2.52728	0.630129
901172	Average	0.484473	0.874042	0.484473	-0.63384	0.484473	-0.856214
901193	Average	-0.814336	-0.258542	-0.814336	0.229504	-0.814336	0.399062
901194	Average	-0.250142	-0.158617	-0.250142	0.685198	-0.250142	-0.443668
901195	Low	-1.54697	6.75336	-1.54697	0.162974	-1.54697	-0.425647
901196	Average	0.179808	-0.132003	0.179808	-1.41297	0.179808	-0.182048
901214	High	2.16251	-0.621558	2.16251	1.2722	2.16251	1.32206
901220	Average	-0.138467	-1.02265	-0.138467	-0.91958	-0.138467	-0.501913
901222	Average	-0.248397	-0.846147	-0.248397	0.0998941	-0.248397	0.135962
901240	Average	-0.223619	-0.263415	-0.223619	-0.47516	-0.223619	0.00807009
901245	Average	0.379428	-0.041557	0.379428	-1.90576	0.379428	-1.71257
901256	High	0.463185	-0.988162	0.463185	-0.693592	0.463185	-0.489622
901262	Low	-1.78847	2.31079	-1.78847	-0.0554556	-1.78847	0.169485
901264	Low	-0.716039	-0.513065	-0.716039	-0.0427402	-0.716039	1.34562
901265	High	0.721784	-1.40574	0.721784	-0.712976	0.721784	-0.528703
901276	Average	-0.442783	0.287294	-0.442783	-0.446772	-0.442783	0.103186
901278	High	1.17651	0.516863	1.17651	0.792637	1.17651	0.240028
901289	High	1.09136	0.377686	1.09136	-1.44829	1.09136	-0.0729287
901293	Average	-0.81201	-1.70632	-0.81201	-1.74301	-0.81201	-1.39001
901294	High	-0.00410717	0.129482	-0.00410717	-1.89367	-0.00410717	-1.91015
901299	High	0.714804	0.0260232	0.714804	-0.912377	0.714804	-0.932851
901303	Average	-0.0616899	-0.0336851	-0.0616899	0.94833	-0.0616899	0.412766
901318	High	0.939202	-0.00267966	0.939202	-0.658476	0.939202	-0.431315
901326	High	1.82004	-0.729515	1.82004	-0.936399	1.82004	-0.407142
901327	High	0.222734	-0.250295	0.222734	0.461314	0.222734	1.12901
901329	Average	-0.21408	-0.788473	-0.21408	0.58061	-0.21408	0.739249
901334	Average	-0.0644818	-0.557351	-0.0644818	1.33785	-0.0644818	1.20868
901337	Average	-0.799795	-0.59987	-0.799795	-0.037389	-0.799795	0.364516
901338	Average	-0.913216	-0.0614241	-0.913216	-0.952593	-0.913216	0.0131375
901347	Average	-0.526539	-0.0104444	-0.526539	0.972444	-0.526539	0.195508
901348	High	0.623719	-0.665469	0.623719	1.43863	0.623719	0.644531
901353	High	2.2835	-0.752327	2.2835	0.197403	2.2835	-0.229604
901356	Average	-1.01652	0.726619	-1.01652	-0.992081	-1.01652	-0.0794939
901359	High	1.37055	-0.413248	1.37055	-0.185725	1.37055	-0.360256
901363	High	0.304745	-0.750881	0.304745	-0.602744	0.304745	-0.140772
901375	Average	-0.232693	0.26823	-0.232693	0.240775	-0.232693	0.269166
901383	Average	0.146306	0.545887	0.146306	0.716818	0.146306	0.0483632
901388	High	0.95037	0.0396784	0.95037	0.524182	0.95037	0.647528
901393	Average	0.148865	0.177302	0.148865	2.09384	0.148865	1.91691
901395	High	0.791581	-0.135591	0.791581	-0.919414	0.791581	-1.88638
901404	Average	-0.67765	-0.167864	-0.67765	0.0312339	-0.67765	-0.24968
901407	High	1.12347	-0.229785	1.12347	-1.01796	1.12347	-0.834304
901412	Average	-0.574001	0.556865	-0.574001	-2.77443	-0.574001	-1.49187
901421	Average	0.207727	0.259555	0.207727	1.44889	0.207727	1.05882
901427	High	0.486916	-0.929792	0.486916	-0.928075	0.486916	0.00110237
901432	Average	-0.197794	0.315194	-0.197794	1.35628	-0.197794	0.484541
901434	Average	-0.00864399	-0.592105	-0.00864399	2.71716	-0.00864399	1.23234
901441	Average	0.104078	1.82798	0.104078	-1.04195	0.104078	-1.9653
901460	High	0.731206	-1.12793	0.731206	-2.07508	0.731206	-1.31441
901475	Low	-0.773621	-0.247511	-0.773621	-0.382828	-0.773621	-0.46032
901482	Average	0.393737	-0.25897	0.393737	0.881309	0.393737	0.494807
901483	High	0.997832	-0.814392	0.997832	-0.482358	0.997832	-0.844152
901487	Average	0.0178789	1.6314	0.0178789	-0.533389	0.0178789	-0.883028
901488	Low	-1.63387	0.352464	-1.63387	-1.18087	-1.63387	-0.539374
901489	High	1.09171	0.616359	1.09171	0.0734812	1.09171	-0.995158
901499	High	1.70558	-0.998443	1.70558	-1.07897	1.70558	-0.819975
901507	High	0.0552205	-0.646673	0.0552205	0.139009	0.0552205	-0.432244
901510	Average	-0.845163	-0.119472	-0.845163	-1.37796	-0.845163	-1.00586
901514	Average	-0.0267913	-0.091787	-0.0267913	1.39706	-0.0267913	1.60855
901515	Average	-0.516768	0.461653	-0.516768	0.510454	-0.516768	-0.855473
901516	High	1.32902	-0.529291	1.32902	-0.172997	1.32902	-0.607109
901526	High	0.630698	-0.700544	0.630698	1.85233	0.630698	1.53938
901532	High	0.693516	-0.882454	0.693516	-0.814075	0.693516	-0.353546
901581	Average	0.0936089	-1.0543	0.0936089	-0.748286	0.0936089	-0.579209
901600	High	0.494943	-0.41539	0.494943	0.444373	0.494943	2.24456
901623	High	0.405951	-0.564741	0.405951	-0.394155	0.405951	-1.40542

## Sheet: Figure4E
		TRAIN
IID	PHENO2	EBWL7_z	PRS_z
1652	High	1.79554	-0.359947
1660	Average	0.631839	0.996617
1662	Average	0.631839	0.0917007
1665	High	-0.994229	-0.600292
1666	Low	-0.620181	1.85295
1668	Average	-0.230549	-0.18979
1670	Average	-0.646157	0.26961
1672	Average	0.0292066	-0.224133
1748	Low	-1.58647	-0.112534
1752	High	NA	-0.046639
1757	High	0.772106	-0.312604
1766	Average	NA	-0.244308
1767	High	0.777302	-0.804144
1787	Average	0.273376	-0.276462
1788	Low	-2.48522	-0.0232113
1790	Low	-0.739669	0.866208
1793	Average	0.45001	0.937075
1801	High	0.813667	0.972248
1809	Average	-0.401987	0.426882
1828	Average	-0.578621	-1.14156
1845	Low	NA	1.55538
1846	High	0.699375	-0.931114
1847	High	1.14096	0.329208
1850	Low	-1.19684	2.35072
1853	Average	0.262986	0.074827
1859	Low	-1.17086	0.834689
1864	Average	-0.505889	-1.51126
1869	High	NA	0.00942878
1875	High	1.56696	-1.19613
1878	Low	-0.729279	0.240524
1885	Average	-0.355231	-0.109525
1891	High	0.434425	-0.930591
1895	Average	NA	-2.2924
1896	Low	-2.78654	-0.645296
1897	Average	-0.188988	0.0123105
1898	Average	-0.00715911	0.335473
1906	Average	-0.251329	-0.0697618
1919	Low	-1.58647	1.00352
1969	Low	-1.10333	-0.594735
1979	Average	-0.344841	-0.665834
1981	Average	-0.001964	0.579167
1983	Average	-0.30328	-0.221128
1985	Low	-1.95532	-0.413753
1987	Low	-1.7631	-0.250448
1988	Average	-0.552645	-1.39609
1992	Average	-0.209768	0.153233
1996	Average	0.418839	-0.855287
1999	Low	-0.225353	0.216626
2001	High	1.8423	-2.83487
2003	High	-0.2825	0.0580616
2014	High	0.876009	-0.273913
2015	Low	-2.06442	-1.07057
2027	Average	-0.350036	-0.102734
2029	Average	0.351303	0.761398
2030	Average	-0.479914	0.845767
2034	Low	-1.85662	0.668848
2035	Average	NA	-0.560852
2039	High	0.346108	0.751932
2040	Average	-1.03579	-0.0671286
2044	Low	-0.895522	0.481441
2054	High	1.29162	-1.78566
2063	Low	NA	0.397978
2069	Average	0.242206	-1.5468
2076	Low	-0.609791	-1.04378
2078	Low	-0.744864	-0.44874
2086	High	0.985106	1.75929
2087	High	0.756521	0.15588
2097	Average	-0.308475	-0.619338
2099	Average	0.0603772	0.474548
2101	High	2.14361	0.222924
2102	Average	-0.121451	0.117648
2105	Low	-1.05657	-0.106113
2109	Average	-0.542255	0.910205
2124	High	NA	-0.468293
2127	Low	NA	-0.495807
2132	High	NA	0.362974
2133	Low	NA	1.60766
2134	Low	NA	0.853561
2142	Average	NA	2.74215
2163	Average	-0.422767	-1.47272
2167	Low	-1.07735	-0.00950372
2171	Average	-0.609791	-0.101538
2172	Average	NA	-0.259216
2182	Average	NA	0.0536016
2183	High	NA	-0.0398194
2191	Average	-0.0175493	0.207732
2193	High	1.07862	0.662239
2195	Low	-0.443548	1.18174
2206	Average	-0.209768	0.193753
2208	Average	0.605863	-0.470749
2211	Low	NA	0.287696
2227	Average	0.164279	0.681256
2229	Average	0.148694	-0.656043
2231	High	2.03971	-1.42223
2232	Average	-0.116256	0.152658
2233	Low	-2.04883	-0.213209
2237	Average	0.19545	1.60399
2241	Average	0.19545	1.49099
2242	Low	-2.25144	-1.0089
2243	Low	-0.625376	0.74565
2247	Average	1.47864	-0.123951
2252	Average	0.418839	0.923441
2256	High	NA	-0.604202
2257	High	2.09166	-1.53547
2275	Average	NA	-1.751
2279	Low	NA	-0.637636
2291	Average	-0.926692	-0.236609
2296	Low	NA	1.72406
2299	Low	-1.04098	-0.611633
2314	High	0.891594	1.10483
2333	High	NA	-1.76553
2362	Average	0.0811577	-0.428294
2364	High	1.61891	-0.90829
2367	Low	NA	0.966576
2379	High	NA	0.820019
2380	Average	NA	-0.780088
2387	Average	NA	-0.544109
2392	High	NA	-1.82068
2393	Average	NA	1.96701
2394	Average	NA	1.21839
2406	Average	NA	1.92297
2408	Average	NA	0.911346
2443	High	NA	-0.550032
2456	High	NA	-0.548754
2480	Average	NA	-0.777973
2508	Average	NA	-1.03078
2518	High	NA	0.403895
2540	High	NA	-0.112367
2555	Average	NA	-0.0581548
2585	High	NA	-0.245744
2634	Low	NA	-0.490231
2641	Average	NA	0.601098
90212	Average	0.049987	2.95926
90213	Average	0.657814	0.873378
90217	High	0.138304	2.07827
90226	Average	-0.573425	-0.253998
90232	High	1.98257	-1.13599
90238	Average	0.0136213	0.0148919
90262	Average	0.164279	-0.426974
90267	High	0.564302	-0.760098
90269	Average	0.237011	-0.713122
90275	Average	-0.152622	-1.25478
90278	Average	-0.55784	0.124503
90281	Low	-0.729279	-0.884731
90285	High	0.346108	0.0722499
90286	Average	0.101938	-0.187993
90287	High	0.829253	-0.819597
90295	Low	-1.2332	-1.36895
90299	Average	0.179865	1.61173
90306	High	-0.459133	-2.37795
90315	Average	0.179865	-0.92122
90319	Average	0.273376	0.0381585
90323	High	0.886399	-0.702703
90324	Average	-0.0227444	-0.330584
90327	Low	-1.86181	1.19918
90330	Average	0.455205	-0.451984
90332	High	0.985106	-0.999638
90344	Average	-1.28515	-0.680877
90365	Low	-0.630572	-0.263265
90374	Average	0.330523	0.252551
90393	Low	-0.251329	-1.22755
90396	High	0.844838	-0.996547
90397	Average	NA	0.496946
90455	Low	NA	-0.508847
90464	High	0.657814	-0.230821
90466	Low	-0.521474	-1.92918
90473	High	NA	-0.386806
90475	Average	-0.583816	-0.421065
90478	High	1.85788	-0.639481
90486	Average	0.42923	0.0264713
90491	High	NA	1.43312
90493	Average	NA	-1.20724
90512	High	NA	1.89592
90526	Average	0.886399	-0.49107
90527	High	2.64234	0.422094
90531	High	0.0759626	-0.685712
90537	High	1.06303	-0.565909
90549	Average	NA	0.461815
90553	Average	0.273376	0.210545
90554	Average	0.772106	0.407432
90573	Low	-1.46179	-1.85292
90577	Average	0.153889	-0.329941
90605	High	0.481181	0.51811
90614	Average	-0.152622	0.843946
90623	Average	NA	-1.45591
90634	High	0.933155	-0.735169
90636	Average	NA	-0.441582
90640	Average	-0.0746955	1.23806
90643	Low	-1.92415	-0.479236
90645	Average	-0.703303	0.0323141
90672	High	0.517546	0.451346
90685	High	0.953935	-0.622164
90726	High	-0.105866	0.946958
90733	High	-0.194183	-0.369899
90735	High	1.67086	-0.0414312
90740	High	0.751326	0.408949
90744	Average	-0.54745	0.729147
90777	High	NA	-0.223787
90795	High	0.917569	-0.71549
90816	Low	-2.48003	1.36541
90822	Average	NA	2.39055
90825	Average	0.761716	-0.491553
90839	High	NA	1.92308
90840	Average	0.247401	-1.41668
90842	Average	-0.0591101	-1.04024
90848	Average	0.211035	0.732207
90852	Average	0.917569	-0.889609
90858	Low	NA	-0.618435
90863	Low	-1.39425	1.13256
90872	Average	NA	0.538395
90876	High	1.48384	-0.949902
90888	High	1.55137	1.83456
90891	Average	-0.194183	0.250215
90894	Average	NA	0.947895
90899	High	NA	-0.619265
90926	High	0.96952	-0.690088
90940	High	NA	-2.24787
90945	Average	NA	-1.85543
90962	Average	NA	-1.09879
90979	Average	NA	0.670878
90985	Average	NA	0.994667
90986	Low	NA	-0.397177
90994	Low	-0.937083	-0.384998
901000	High	1.43708	1.35015
901005	Average	NA	0.534806
901012	High	NA	0.441558
901021	Average	-0.526669	-0.517265
901023	Average	NA	-0.199414
901028	High	0.69418	-0.880337
901038	Average	NA	-0.140471
901039	High	NA	0.0781015
901048	Average	NA	2.82684
901074	Low	NA	1.37439
901082	Average	0.143499	0.0931008
901104	Average	NA	1.31212
901126	Average	NA	1.66851
901127	Low	NA	0.775563
901142	High	NA	0.782747
901145	Average	NA	2.21838
901147	Low	NA	0.196788
901149	Average	NA	1.91534
901164	Low	NA	0.0547468
901193	Average	NA	-0.292174
901194	Average	NA	2.00374
901196	Average	NA	-1.28352
901220	Average	NA	-1.31031
901262	Low	NA	-0.311985
901264	Low	NA	-0.402635
901276	Average	NA	-1.03191
901278	High	NA	0.27199
901294	High	NA	0.338324
901326	High	NA	-0.927644
901334	Average	NA	-0.375809
901348	High	NA	-0.139068
901359	High	NA	-0.671361
901375	Average	NA	1.05567
901383	Average	NA	-0.21369
901395	High	NA	1.27457
901404	Average	NA	1.31235
901407	High	NA	-1.16254
901412	Average	NA	-1.33779
901432	Average	NA	-0.270816
901434	Average	NA	0.127547
901460	High	NA	0.568543
901483	High	NA	-0.079365
901489	High	NA	0.487547
901499	High	NA	0.570196
901532	High	NA	0.99882
901600	High	NA	-1.38719
901623	High	NA	1.52077

[truncated: 8 more sheets: Figure4F-H, Figure 5A, Figure 5C,E,G, Figure 5B,D,F,H, FigureS1, FigureS2, FigureS3A, FigureS3B]
